# Supplementary material for: The structural components of the Azotobacter vinelandii iron-only nitrogenase, AnfDKG, form a protein complex within the plant mitochondrial matrix
Source: Plant Mol Biol. 2023 Jun 16;112(4-5):279–91. doi: 10.1007/s11103-023-01363-3 (PMC10352409; doi:10.1007/s11103-023-01363-3)
Supplement: Supplementary file 1 — Supplementary file1 (XLSX 76 KB) [file 11103_2023_1363_MOESM1_ESM.xlsx]

## Sheet: Supplementary data set 4,  SL37
Supplementary Data set 4, List of detected proteins identified by 6600TF LC-MS/MS IDA Discovery analysis of the eluate from the purification of TwinStrep::AnfK from SL37 expressed in plant mitochondria. N= the rank of the identified protein relative to all other proteins in the list of detected proteins based on unused peptide evidence, indicating that the higher-ranking N value the higher relati…
Identified Anf proteins are highlighted in green. Experimental trypsin, keratin, and human peptides were identified due to processing and are highlighted in orange.
N	Unused	Total	%Cov	%Cov(50)	%Cov(95)	Accession	Name	Species	Peptides(95%)
1	111.16	111.16	83.75	83.56	82.41	CoxIV_Twin-Strep_AnfK_SN195	CoxIV_Twin-Strep_AnfK_SN195		169
2	65.56	65.56	61.92	61.75	58.83	gATP51_AnfD_HA_SN227	gATP51_AnfD_HA_SN227		51
3	61.82	61.82	52.56	52.56	52.4	tr|A0A1U7XUK7|A0A1U7XUK7_NICSY	RuBisCO large subunit-binding protein subunit beta, chloroplastic-like OS=Nicotiana sylvestris OX=4096 GN=LOC104240245 PE=3 SV=1	NICSY	33
4	59.71	59.71	65.29	64.46	60.95	tr|A0A7T7IFF9|A0A7T7IFF9_9SOLA	Ribulose bisphosphate carboxylase large chain OS=Nicotiana amplexicaulis OX=118693 GN=rbcL PE=3 SV=1	9SOLA	81
5	59.27	59.4	64.24	64.24	61.73	tr|A0A1S4AKW3|A0A1S4AKW3_TOBAC	Ribulose bisphosphate carboxylase/oxygenase activase, chloroplastic OS=Nicotiana tabacum OX=4097 GN=LOC107798764 PE=3 SV=1	TOBAC	43
6	55.2	55.2	51.94	50.08	49.77	sp|K22E_HUMAN			30
7	52.27	52.27	43.14	43.14	41.45	tr|A0A1W5XFS7|A0A1W5XFS7_NICBE	HSP70 OS=Nicotiana benthamiana OX=4100 GN=HSP70 PE=2 SV=1	NICBE	28
8	47.1	47.1	63.86	63.86	63.86	tr|A0A7T7IFJ8|A0A7T7IFJ8_9SOLA	ATP synthase subunit beta, chloroplastic OS=Nicotiana repanda OX=76336 GN=atpB PE=3 SV=1	9SOLA	25
9	45.52	45.52	45.33	45.16	41.6	tr|A0A1S4D7A4|A0A1S4D7A4_TOBAC	RuBisCO large subunit-binding protein subunit alpha OS=Nicotiana tabacum OX=4097 GN=LOC107826800 PE=3 SV=1	TOBAC	25
10	45.3	45.32	34.91	34.91	33.56	sp|K1C10_HUMAN			34
11	43.8	43.8	28.28	28.28	25.98	tr|A0A1S3YYG2|A0A1S3YYG2_TOBAC	Glycine cleavage system P protein OS=Nicotiana tabacum OX=4097 GN=LOC107781010 PE=3 SV=1	TOBAC	26
12	43.64	45.81	37.82	37.82	37.68	tr|A0A1U7W8V2|A0A1U7W8V2_NICSY	Stromal 70 kDa heat shock-related protein, chloroplastic OS=Nicotiana sylvestris OX=4096 GN=LOC104225008 PE=3 SV=1	NICSY	27
13	42.57	42.67	19.45	17.6	16.55	tr|A0A1U7Y601|A0A1U7Y601_NICSY	Ferredoxin-dependent glutamate synthase, chloroplastic OS=Nicotiana sylvestris OX=4096 GN=LOC104241431 PE=3 SV=1	NICSY	24
14	41.77	41.78	49.89	49.89	49.89	tr|A0A1U7XHA4|A0A1U7XHA4_NICSY	Glyceraldehyde-3-phosphate dehydrogenase OS=Nicotiana sylvestris OX=4096 GN=LOC104234464 PE=3 SV=1	NICSY	29
15	41.01	41.02	46.92	46.92	44.99	tr|A0A1J6IBK0|A0A1J6IBK0_NICAT	methylcrotonoyl-CoA carboxylase OS=Nicotiana attenuata OX=49451 GN=MCCB PE=3 SV=1	NICAT	24
16	40.92	47.29	37.01	35.77	34.06	sp|K2C1_HUMAN			27
17	39.37	56.94	53.26	52.25	52.25	tr|A0A1U7XDU4|A0A1U7XDU4_NICSY	Chaperonin 60 subunit beta 2, chloroplastic OS=Nicotiana sylvestris OX=4096 GN=LOC104237729 PE=3 SV=1	NICSY	32
18	37.7	37.7	48.02	48.02	46.36	tr|A0A1U7VMT0|A0A1U7VMT0_NICSY	Phosphoglycerate kinase OS=Nicotiana sylvestris OX=4096 GN=LOC104215547 PE=3 SV=1	NICSY	19
19	36.99	36.99	26.04	26.04	26.04	tr|K9JHZ2|K9JHZ2_NICAT	Heat shock protein 90-2 OS=Nicotiana attenuata OX=49451 PE=2 SV=1	NICAT	19
20	36.34	36.41	31.71	31.71	30.77	tr|A0A1J6JDU8|A0A1J6JDU8_NICAT	transketolase OS=Nicotiana attenuata OX=49451 GN=TKTC_1 PE=3 SV=1	NICAT	22
21	34.76	34.76	54.43	54.43	54.43	tr|Q9SXX4|Q9SXX4_NICPA	Fructose-bisphosphate aldolase OS=Nicotiana paniculata OX=62141 GN=NpAldP1 PE=2 SV=1	NICPA	22
22	33.71	35.77	37.87	37.87	36.3	tr|A0A314KZX5|A0A314KZX5_NICAT	Chaperonin cpn60, mitochondrial OS=Nicotiana attenuata OX=49451 GN=CPN60 PE=3 SV=1	NICAT	18
23	33.67	33.72	37.74	35.29	31.61	tr|A0A1U7VDQ2|A0A1U7VDQ2_NICSY	Methylcrotonoyl-CoA carboxylase subunit alpha, mitochondrial OS=Nicotiana sylvestris OX=4096 GN=LOC104216169 PE=4 SV=1	NICSY	20
24	31.81	31.81	25.36	25.36	23.14	tr|A0A1S3ZYM9|A0A1S3ZYM9_TOBAC	5-methyltetrahydropteroyltriglutamate--homocysteine S-methyltransferase OS=Nicotiana tabacum OX=4097 GN=LOC107791827 PE=3 SV=1	TOBAC	19
25	30.96	30.96	49.87	49.34	49.34	tr|A0A314L2W2|A0A314L2W2_NICAT	Actin OS=Nicotiana attenuata OX=49451 GN=ACT_1 PE=3 SV=1	NICAT	18
26	30.74	30.75	50	50	47.79	tr|A0A481NUV9|A0A481NUV9_NICBE	ferredoxin--NADP(+) reductase (Fragment) OS=Nicotiana benthamiana OX=4100 PE=2 SV=1	NICBE	19
27	28.6	28.6	33.53	33.33	29.19	tr|G3LUY1|G3LUY1_9SOLA	ATP synthase subunit alpha, chloroplastic OS=Nicotiana undulata OX=118713 GN=atpA PE=3 SV=1	9SOLA	15
28	27.66	27.68	37.81	37.81	37.58	tr|A0A1U7VT94|A0A1U7VT94_NICSY	Tubulin beta chain OS=Nicotiana sylvestris OX=4096 GN=LOC104220410 PE=3 SV=1	NICSY	15
29	27.06	27.07	34.02	34.02	34.02	tr|A0A1J6IAX6|A0A1J6IAX6_NICAT	Elongation factor Tu OS=Nicotiana attenuata OX=49451 GN=TUFB PE=3 SV=1	NICAT	16
30	26.86	33.78	32.63	31.44	23.35	tr|A0A1U7W404|A0A1U7W404_NICSY	Luminal-binding protein 5 OS=Nicotiana sylvestris OX=4096 GN=LOC104223567 PE=3 SV=1	NICSY	18
31	25.31	25.31	32.05	32.05	27.8	tr|A0A1U7YG19|A0A1U7YG19_NICSY	Serine hydroxymethyltransferase OS=Nicotiana sylvestris OX=4096 GN=LOC104246713 PE=3 SV=1	NICSY	13
32	25.3	25.3	27.59	26.29	24.57	tr|A0A1U7VSH4|A0A1U7VSH4_NICSY	Long-chain-fatty-acid--CoA ligase OS=Nicotiana sylvestris OX=4096 GN=LOC104218975 PE=3 SV=1	NICSY	14
33	25.26	25.29	31.9	31.9	27.8	tr|A0A314L9Z9|A0A314L9Z9_NICAT	Biotin carboxylase OS=Nicotiana attenuata OX=49451 GN=A4A49_00929 PE=4 SV=1	NICAT	13
34	24.55	34.25	51.87	51.87	51.87	tr|A0A1U7YMI0|A0A1U7YMI0_NICSY	Glyceraldehyde-3-phosphate dehydrogenase OS=Nicotiana sylvestris OX=4096 GN=LOC104246338 PE=3 SV=1	NICSY	26
35	23.97	24.01	35.48	35.48	35.48	tr|Q8VXC9|Q8VXC9_TOBAC	Tubulin alpha chain OS=Nicotiana tabacum OX=4097 GN=tubA3 PE=2 SV=1	TOBAC	14
36	23.65	23.67	40.48	36.51	36.51	tr|A0A1U7X1U7|A0A1U7X1U7_NICSY	Chloroplast stem-loop binding protein of 41 kDa b, chloroplastic OS=Nicotiana sylvestris OX=4096 GN=LOC104229826 PE=4 SV=1	NICSY	14
37	23.07	23.08	30.52	30.52	28.45	tr|I3QHX5|I3QHX5_NICBE	Adenosylhomocysteinase OS=Nicotiana benthamiana OX=4100 PE=2 SV=1	NICBE	13
38	23	23.03	41.14	41.14	41.14	tr|I0B7J4|I0B7J4_NICBE	Chloroplast PsbO4 OS=Nicotiana benthamiana OX=4100 GN=psbO4 PE=2 SV=1	NICBE	12
39	22.34	22.39	24.44	22.18	17.56	tr|A0A1J6HXA5|A0A1J6HXA5_NICAT	Elongation factor 2 OS=Nicotiana attenuata OX=49451 GN=LOS1_1 PE=3 SV=1	NICAT	13
40	21.93	21.95	43.13	39.62	31.27	tr|E1AXT8|E1AXT8_NICBE	(S)-2-hydroxy-acid oxidase OS=Nicotiana benthamiana OX=4100 GN=GOX PE=1 SV=1	NICBE	10
41	21.83	21.88	55.76	55.76	50.19	tr|A0A1U7YH53|A0A1U7YH53_NICSY	Carbonic anhydrase OS=Nicotiana sylvestris OX=4096 GN=LOC104247023 PE=3 SV=1	NICSY	15
42	21.04	21.06	27.78	27.78	27.78	tr|Q69B32|Q69B32_NICAT	Glutamine synthetase OS=Nicotiana attenuata OX=49451 GN=GLN2 PE=2 SV=1	NICAT	12
43	20.96	21.47	50.88	44.41	38.82	tr|B3F8I0|B3F8I0_NICLS	Glyceraldehyde-3-phosphate dehydrogenase OS=Nicotiana langsdorffii x Nicotiana sanderae OX=164110 PE=2 SV=1	NICLS	13
44	20.69	20.77	26.2	26.2	26.2	tr|A0A314KP07|A0A314KP07_NICAT	alanine transaminase OS=Nicotiana attenuata OX=49451 GN=GGAT2_1 PE=3 SV=1	NICAT	13
45	20.12	20.14	37.56	30.46	28.68	tr|A0A314LGJ8|A0A314LGJ8_NICAT	Sedoheptulose-1,7-bisphosphatase, chloroplastic OS=Nicotiana attenuata OX=49451 GN=S17P_1 PE=3 SV=1	NICAT	11
46	18.88	18.88	39.9	39.9	34.48	tr|A0A1U7X8P5|A0A1U7X8P5_NICSY	Aminomethyltransferase OS=Nicotiana sylvestris OX=4096 GN=LOC104231511 PE=3 SV=1	NICSY	12
47	18.18	18.18	25.98	25.74	25.74	tr|A0A314KR73|A0A314KR73_NICAT	Phosphoribulokinase OS=Nicotiana attenuata OX=49451 GN=KPPR PE=3 SV=1	NICAT	10
48	18.08	18.08	35.09	32.63	32.63	tr|A0A1J6IYC6|A0A1J6IYC6_NICAT	Chlorophyll a-b binding protein, chloroplastic OS=Nicotiana attenuata OX=49451 GN=LHCB5 PE=3 SV=1	NICAT	11
49	17.92	17.98	28.31	28.31	24.03	tr|K0IBB4|K0IBB4_NICBE	Catalase (Fragment) OS=Nicotiana benthamiana OX=4100 PE=2 SV=1	NICBE	10
50	17.92	17.97	28.66	26.72	22.2	tr|A0A067YDS6|A0A067YDS6_TOBAC	geranylgeranyl diphosphate reductase OS=Nicotiana tabacum OX=4097 GN=GGR PE=2 SV=1	TOBAC	9
51	17.77	47.51	43.59	40.49	39.1	tr|A0A314KPD8|A0A314KPD8_NICAT	Heat shock cognate 70 kDa protein 2 OS=Nicotiana attenuata OX=49451 GN=HSC-2_5 PE=3 SV=1	NICAT	27
52	17.15	17.18	22.41	22.41	19.89	tr|A0A1U7WX30|A0A1U7WX30_NICSY	malate dehydrogenase OS=Nicotiana sylvestris OX=4096 GN=LOC104228472 PE=3 SV=1	NICSY	8
53	16.48	16.49	34.9	34.9	34.9	tr|Q75ZE5|Q75ZE5_TOBAC	14-3-3 a-1 protein OS=Nicotiana tabacum OX=4097 GN=14-3-3 a-1 PE=2 SV=1	TOBAC	9
54	16.13	16.14	48.18	48.18	45.26	tr|E3U8P6|E3U8P6_TOBAC	NPTII OS=Nicotiana tabacum OX=4097 GN=neo PE=3 SV=1	TOBAC	10
55	15.74	17.83	28.6	26.26	26.26	tr|O82722|O82722_NICSY	ATP synthase subunit beta OS=Nicotiana sylvestris OX=4096 GN=nsatp2.2.1 PE=2 SV=1	NICSY	12
56	15.27	15.28	33.23	33.23	33.23	tr|S5ZIN5|S5ZIN5_NICAT	Cysteine synthase OS=Nicotiana attenuata OX=49451 GN=CYSK_2 PE=2 SV=1	NICAT	8
57	14.66	14.66	26.14	26.14	24.11	tr|K7ZLE1|K7ZLE1_NICBE	Calcium-sensing receptor OS=Nicotiana benthamiana OX=4100 GN=NbCAS PE=2 SV=1	NICBE	8
58	14.51	14.55	11.27	10.4	8.126	tr|A0A1U7W5K1|A0A1U7W5K1_NICSY	ATP-dependent Clp protease ATP-binding subunit clpA homolog CD4B, chloroplastic-like OS=Nicotiana sylvestris OX=4096 GN=LOC104220376 PE=3 SV=1	NICSY	8
59	14.45	14.48	41.67	41.67	38.33	tr|Q84QE5|Q84QE5_TOBAC	Ribulose bisphosphate carboxylase small subunit, chloroplastic OS=Nicotiana tabacum OX=4097 GN=LOC107771723 PE=2 SV=1	TOBAC	17
60	14.15	14.18	28.43	24.1	20.24	tr|A0A1U7XFE0|A0A1U7XFE0_NICSY	Isocitrate dehydrogenase [NADP] OS=Nicotiana sylvestris OX=4096 GN=LOC104233900 PE=3 SV=1	NADP	8
61	14.02	33.12	50.25	50.25	50.25	tr|A0A1J6IQW5|A0A1J6IQW5_NICAT	Fructose-bisphosphate aldolase OS=Nicotiana attenuata OX=49451 GN=FBA2_0 PE=3 SV=1	NICAT	21
62	14	35.67	43.88	43.88	43.88	tr|A0A1U7WUG0|A0A1U7WUG0_NICSY	Glyceraldehyde-3-phosphate dehydrogenase OS=Nicotiana sylvestris OX=4096 GN=LOC104229906 PE=3 SV=1	NICSY	26
63	13.81	15.96	27.85	24.39	18.7	tr|A0A1U7XJY8|A0A1U7XJY8_NICSY	Catalase OS=Nicotiana sylvestris OX=4096 GN=LOC104239443 PE=3 SV=1	NICSY	9
64	13.62	13.66	38.84	38.84	28.44	tr|A0A1U7XMB3|A0A1U7XMB3_NICSY	Triosephosphate isomerase, chloroplastic-like OS=Nicotiana sylvestris OX=4096 GN=LOC104235952 PE=3 SV=1	NICSY	7
65	13.54	13.56	37.28	37.28	37.28	tr|Q5EFR5|Q5EFR5_NICBE	Chloroplast oxygen-evolving protein 16 kDa subunit OS=Nicotiana benthamiana OX=4100 GN=psbQ PE=2 SV=1	NICBE	8
66	13.28	15.37	22.31	20.39	18.62	sp|K1C9_HUMAN			13
67	13.26	13.31	34.2	34.2	34.2	sp|TRYP_PIG			25
68	13.18	13.31	25.45	24.1	21.85	tr|C5J0G6|C5J0G6_TOBAC	phosphopyruvate hydratase OS=Nicotiana tabacum OX=4097 PE=2 SV=1	TOBAC	8
69	13.17	13.27	30.63	30.63	28.13	tr|G3LV14|G3LV14_9SOLA	Cytochrome f OS=Nicotiana undulata OX=118713 GN=petA PE=3 SV=1	9SOLA	8
70	13.13	13.25	28.3	28.3	28.3	tr|A0A1S3ZVR6|A0A1S3ZVR6_TOBAC	Chlorophyll a-b binding protein, chloroplastic OS=Nicotiana tabacum OX=4097 GN=LOC107790955 PE=3 SV=1	TOBAC	7
71	13.1	13.22	22.38	22.38	20.72	tr|A0A1U7VRD9|A0A1U7VRD9_NICSY	Phosphoglycolate phosphatase 1B, chloroplastic-like OS=Nicotiana sylvestris OX=4096 GN=LOC104216150 PE=4 SV=1	NICSY	7
72	13.02	13.25	28.82	28.82	25.31	tr|Q8LSZ2|Q8LSZ2_TOBAC	NADPH-protochlorophyllide oxidoreductase OS=Nicotiana tabacum OX=4097 GN=POR2 PE=2 SV=1	TOBAC	9
73	12.75	13.67	19.84	19.65	14.73	tr|Q5M9V4|Q5M9V4_TOBAC	ATP synthase subunit alpha OS=Nicotiana tabacum OX=4097 GN=atp1 PE=3 SV=2	TOBAC	7
74	12.72	12.81	23.71	23.71	20.36	tr|Q9ZWH9|Q9ZWH9_NICPA	Elongation factor 1-alpha OS=Nicotiana paniculata OX=62141 GN=NpeEF1A PE=2 SV=1	NICPA	9
75	12.3	12.44	37.04	37.04	32.22	tr|A0A1U7VIR8|A0A1U7VIR8_NICSY	thioredoxin-dependent peroxiredoxin OS=Nicotiana sylvestris OX=4096 GN=LOC104217636 PE=4 SV=1	NICSY	7
76	12.26	12.35	21.66	19.9	18.14	tr|A0A1U7XVS1|A0A1U7XVS1_NICSY	Uncharacterized protein ycf39 isoform X1 OS=Nicotiana sylvestris OX=4096 GN=LOC104240566 PE=4 SV=1	NICSY	7
77	12.21	12.33	27.59	25.37	20.44	tr|A0A314KT72|A0A314KT72_NICAT	Chloroplast stem-loop binding protein of 41 kDa a, chloroplastic OS=Nicotiana attenuata OX=49451 GN=CSP41A PE=4 SV=1	NICAT	8
78	12.06	12.26	26.68	21.24	15.54	tr|A0A1U7X7A4|A0A1U7X7A4_NICSY	Glycerate dehydrogenase OS=Nicotiana sylvestris OX=4096 GN=LOC104231464 PE=3 SV=1	NICSY	6
79	12.06	12.22	28.38	24.4	21.22	tr|A0A1U7VDR1|A0A1U7VDR1_NICSY	ATP synthase gamma chain, chloroplastic OS=Nicotiana sylvestris OX=4096 GN=LOC104212794 PE=3 SV=1	NICSY	8
80	11.95	12.03	23.69	23.69	19.95	tr|A0A1U7WMP7|A0A1U7WMP7_NICSY	alanine--glyoxylate transaminase OS=Nicotiana sylvestris OX=4096 GN=LOC104225772 PE=3 SV=1	NICSY	8
81	11.62	11.67	21.54	16.67	16.67	tr|A0A1J6IRB6|A0A1J6IRB6_NICAT	S-adenosylmethionine synthase OS=Nicotiana attenuata OX=49451 GN=SAM3 PE=3 SV=1	NICAT	6
82	11.6	11.67	11.73	9.327	8.269	tr|A0A1U7Y8T5|A0A1U7Y8T5_NICSY	Elongation factor Ts, mitochondrial OS=Nicotiana sylvestris OX=4096 GN=LOC104245598 PE=3 SV=1	NICSY	7
83	11.57	11.66	32.8	32.8	32.8	tr|I3NU15|I3NU15_PETAX	Ribosomal protein S4 (Fragment) OS=Petunia axillaris OX=33119 GN=rps4 PE=3 SV=1	PETAX	7
84	11.56	11.61	36.97	36.97	24.37	tr|A0A1U7XCY5|A0A1U7XCY5_NICSY	40S ribosomal protein S3-1 OS=Nicotiana sylvestris OX=4096 GN=LOC104232752 PE=3 SV=1	NICSY	6
85	11.52	55.3	61.99	61.99	60.41	tr|V9IN17|V9IN17_NICAT	Ribulose bisphosphate carboxylase/oxygenase activase, chloroplastic OS=Nicotiana attenuata OX=49451 GN=rca1 PE=2 SV=1	NICAT	40
86	11.51	11.61	22.18	15.56	10.02	tr|A0A1U7VKW7|A0A1U7VKW7_NICSY	phosphoglycerate mutase (2,3-diphosphoglycerate-independent) OS=Nicotiana sylvestris OX=4096 GN=LOC104217145 PE=3 SV=1	NICSY	6
87	11.46	11.49	33.77	33.77	33.77	tr|A0A1J6IYI1|A0A1J6IYI1_NICAT	Photosystem I reaction center subunit III OS=Nicotiana attenuata OX=49451 GN=PSAF_1 PE=3 SV=1	NICAT	7
88	11.44	11.48	14.57	14.57	14.57	tr|G3LV29|G3LV29_9SOLA	Photosystem II CP47 reaction center protein OS=Nicotiana undulata OX=118713 GN=psbB PE=3 SV=1	9SOLA	6
89	11.24	13.38	25.06	25.06	25.06	tr|S6A7M4|S6A7M4_NICAT	Cysteine synthase OS=Nicotiana attenuata OX=49451 GN=CYSKP PE=2 SV=1	NICAT	7
90	11.19	11.32	13.42	13.42	12.27	tr|Q9ZP50|Q9ZP50_TOBAC	FtsH-like protein Pftf OS=Nicotiana tabacum OX=4097 GN=Pftf PE=2 SV=1	TOBAC	7
91	11.11	11.22	27.69	27.31	27.31	tr|A0A1U7XZP5|A0A1U7XZP5_NICSY	Biotin carboxyl carrier protein of acetyl-CoA carboxylase OS=Nicotiana sylvestris OX=4096 GN=LOC104239501 PE=4 SV=1	NICSY	13
92	11.07	11.11	33.33	33.33	33.33	tr|A0A314KTB7|A0A314KTB7_NICAT	Photosystem I reaction center subunit II, chloroplastic OS=Nicotiana attenuata OX=49451 GN=PSAD_1 PE=3 SV=1	NICAT	6
93	10.9	10.99	16.9	16.9	16.9	tr|A0A1U7XH83|A0A1U7XH83_NICSY	Uncharacterized protein LOC104234041 isoform X1 OS=Nicotiana sylvestris OX=4096 GN=LOC104234041 PE=4 SV=1	NICSY	8
94	10.88	11.13	23.69	23.69	20.94	tr|A0A9E8K0G3|A0A9E8K0G3_NICBE	Class 1 reversibly glycosylated polypeptide 2 OS=Nicotiana benthamiana OX=4100 PE=2 SV=1	NICBE	7
95	10.76	10.8	7.333	6.4	6.4	tr|G3LUZ8|G3LUZ8_9SOLA	Photosystem I P700 chlorophyll a apoprotein A1 OS=Nicotiana undulata OX=118713 GN=psaA PE=3 SV=1	9SOLA	6
96	10.72	11.02	17.06	17.06	17.06	tr|A0A1U7XQY7|A0A1U7XQY7_NICSY	Dihydrolipoyl dehydrogenase OS=Nicotiana sylvestris OX=4096 GN=LOC104240233 PE=3 SV=1	NICSY	7
97	10.62	10.65	38.69	38.69	38.69	tr|D2K7Z2|D2K7Z2_TOBAC	Photosystem I reaction center subunit OS=Nicotiana tabacum OX=4097 GN=PsaN PE=2 SV=1	TOBAC	7
98	10.57	10.68	24.61	20.5	20.5	tr|A0A1U7XN87|A0A1U7XN87_NICSY	Haloacid dehalogenase-like hydrolase domain-containing protein At3g48420 OS=Nicotiana sylvestris OX=4096 GN=LOC104238432 PE=4 SV=1	NICSY	7
99	10.56	10.65	15.18	15.18	15.18	tr|G3LUZ3|G3LUZ3_9SOLA	Photosystem II CP43 reaction center protein OS=Nicotiana undulata OX=118713 GN=psbC PE=3 SV=1	9SOLA	7
100	10.45	15.51	14.98	13.95	12.63	tr|A0A1U7VNH8|A0A1U7VNH8_NICSY	Heat shock 70 kDa protein, mitochondrial-like OS=Nicotiana sylvestris OX=4096 GN=LOC104220313 PE=3 SV=1	NICSY	9
101	10.28	10.43	14.81	12.35	12.35	tr|Q9M5Z8|Q9M5Z8_TOBAC	Vacuolar proton pump subunit B OS=Nicotiana tabacum OX=4097 PE=2 SV=1	TOBAC	6
102	10.23	10.29	19.83	19.83	12.46	tr|Q76MX6|Q76MX6_NICGU	Photosystem II protein D1 OS=Nicotiana glutinosa OX=35889 GN=psbA PE=3 SV=1	NICGU	5
103	10.12	10.14	28.74	28.74	28.74	tr|Q58H59|Q58H59_NICBE	23 kDa subunit of oxygen evolving system of photosystem II (Fragment) OS=Nicotiana benthamiana OX=4100 GN=psbP PE=2 SV=1	NICBE	8
104	10.08	10.17	38.46	38.46	38.46	tr|E5L8B5|E5L8B5_TOBAC	Plastid thioredoxin M OS=Nicotiana tabacum OX=4097 GN=LOC107813342 PE=2 SV=1	TOBAC	7
105	10.03	10.08	13.31	11.49	9.879	tr|A0A9E7VCB0|A0A9E7VCB0_NICBE	Protein disulfide isomerase-2 OS=Nicotiana benthamiana OX=4100 GN=PDI2 PE=2 SV=1	NICBE	5
106	9.96	10.07	24.19	24.19	20.7	tr|A0A314L9C7|A0A314L9C7_NICAT	Photosystem II stability/assembly factor OS=Nicotiana attenuata OX=49451 GN=HCF136 PE=3 SV=1	NICAT	6
107	9.95	10.02	22.57	22.57	19.46	tr|A0A1U7XKP6|A0A1U7XKP6_NICSY	peptide-methionine (S)-S-oxide reductase OS=Nicotiana sylvestris OX=4096 GN=LOC104235451 PE=3 SV=1	NICSY	5
108	9.67	9.84	32.53	32.53	25.6	tr|A0A1J6KBF5|A0A1J6KBF5_NICAT	Malate dehydrogenase OS=Nicotiana attenuata OX=49451 GN=MD1_1 PE=3 SV=1	NICAT	6
109	9.6	9.64	16.89	16.89	16.89	tr|A0A1S3XVT6|A0A1S3XVT6_TOBAC	Cytochrome b6 OS=Nicotiana tabacum OX=4097 GN=LOC107769160 PE=3 SV=1	TOBAC	5
110	9.58	9.64	27.02	24.19	24.19	tr|A0A314KWY8|A0A314KWY8_NICAT	Peptidyl-prolyl cis-trans isomerase OS=Nicotiana attenuata OX=49451 GN=PNSL5 PE=3 SV=1	NICAT	6
111	9.57	9.62	20.07	20.07	20.07	tr|A0A1U7WU73|A0A1U7WU73_NICSY	Uncharacterized protein LOC104230935 OS=Nicotiana sylvestris OX=4096 GN=LOC104230935 PE=4 SV=1	NICSY	5
112	9.44	9.61	29.7	29.7	29.7	tr|Q04126|Q04126_TOBAC	23 kDa subunit of oxygen evolving system of photosystem II OS=Nicotiana tabacum OX=4097 GN=oee2-B PE=2 SV=1	TOBAC	7
113	9.07	9.09	49.7	40	40	tr|Q40425|Q40425_NICSY	Glycine-rich RNA-binding protein-like OS=Nicotiana sylvestris OX=4096 GN=LOC104249507 PE=2 SV=1	NICSY	5
114	9.03	9.13	18.68	18.68	11.89	tr|A0A1S4ARC4|A0A1S4ARC4_TOBAC	Serine hydroxymethyltransferase OS=Nicotiana tabacum OX=4097 GN=LOC107800464 PE=3 SV=1	TOBAC	5
115	9.02	9.09	15.24	15.24	15.24	tr|A0A1U7WBV3|A0A1U7WBV3_NICSY	31 kDa ribonucleoprotein, chloroplastic OS=Nicotiana sylvestris OX=4096 GN=LOC104227036 PE=4 SV=1	NICSY	5
116	8.95	8.99	28.62	28.62	28.62	tr|A0A1U7W4S0|A0A1U7W4S0_NICSY	UPF0603 protein At1g54780, chloroplastic OS=Nicotiana sylvestris OX=4096 GN=LOC104223792 PE=4 SV=1	NICSY	7
117	8.58	8.59	40.28	40.28	26.39	tr|A0A314KRQ8|A0A314KRQ8_NICAT	Photosystem i reaction center subunit iv b, chloroplastic OS=Nicotiana attenuata OX=49451 GN=PSAEB PE=3 SV=1	NICAT	4
118	8.55	8.57	30.14	26.94	20.55	tr|A0A1U7WRP0|A0A1U7WRP0_NICSY	Glutathione S-transferase OS=Nicotiana sylvestris OX=4096 GN=LOC104230211 PE=3 SV=1	NICSY	5
119	8.48	8.57	14.99	13.72	9.569	tr|A0A314LF76|A0A314LF76_NICAT	phosphoglucomutase (alpha-D-glucose-1,6-bisphosphate-dependent) (Fragment) OS=Nicotiana attenuata OX=49451 GN=PGM1_0 PE=3 SV=1	NICAT	6
120	8.42	8.49	13.53	11.93	11.93	tr|A0A1U7VG88|A0A1U7VG88_NICSY	ADP/ATP translocase OS=Nicotiana sylvestris OX=4096 GN=LOC104213124 PE=3 SV=1	NICSY	5
121	8.39	8.45	11.92	11.92	8.117	tr|Q9LEB0|Q9LEB0_TOBAC	Pectinesterase OS=Nicotiana tabacum OX=4097 PE=2 SV=1	TOBAC	4
122	8.39	8.45	7.016	7.016	5.679	tr|A0A1U7VA32|A0A1U7VA32_NICSY	26S proteasome non-ATPase regulatory subunit 2 homolog OS=Nicotiana sylvestris OX=4096 GN=LOC104213961 PE=3 SV=1	NICSY	6
123	8.15	8.24	8.133	7.329	7.329	tr|A0A1U7W132|A0A1U7W132_NICSY	Aconitate hydratase OS=Nicotiana sylvestris OX=4096 GN=LOC104221546 PE=3 SV=1	NICSY	8
124	8.09	8.21	22.99	22.99	22.99	tr|Q2LAH1|Q2LAH1_NICBE	Chloroplast photosystem II 22 kDa component OS=Nicotiana benthamiana OX=4100 GN=psbS2 PE=4 SV=1	NICBE	5
125	8.07	8.15	33.14	33.14	25	tr|A0A1U7XG51|A0A1U7XG51_NICSY	Peptidyl-prolyl cis-trans isomerase OS=Nicotiana sylvestris OX=4096 GN=LOC104236415 PE=3 SV=1	NICSY	7
126	8.04	8.11	15.61	15.61	12.42	tr|A0A314L1Z9|A0A314L1Z9_NICAT	Annexin OS=Nicotiana attenuata OX=49451 GN=ANN1 PE=3 SV=1	NICAT	4
127	8.03	8.03	24.89	24.89	24.89	tr|A0A1U7X8B6|A0A1U7X8B6_NICSY	Skin secretory protein xP2 OS=Nicotiana sylvestris OX=4096 GN=LOC104231816 PE=4 SV=1	NICSY	5
128	8.01	8.02	13.58	12.4	10.43	tr|C3PTS5|C3PTS5_TOBAC	Aspartic protease OS=Nicotiana tabacum OX=4097 PE=2 SV=1	TOBAC	5
129	8	14.47	33.46	30.77	30.77	tr|Q75ZE3|Q75ZE3_TOBAC	14-3-3 c-2 protein OS=Nicotiana tabacum OX=4097 GN=14-3-3 c-2 PE=2 SV=1	TOBAC	8
130	8	8	13.33	13.33	13.33	tr|Q9LRI2|Q9LRI2_TOBAC	Cysteine protease OS=Nicotiana tabacum OX=4097 GN=NTCP-23 PE=2 SV=1	TOBAC	4
131	7.96	11.72	23.17	23.17	21.41	tr|Q8LSZ3|Q8LSZ3_TOBAC	NADPH-protochlorophyllide oxidoreductase OS=Nicotiana tabacum OX=4097 GN=POR1 PE=2 SV=1	TOBAC	7
132	7.96	8	32.32	32.32	32.32	tr|A0A314KT99|A0A314KT99_NICAT	Glycine cleavage system H protein OS=Nicotiana attenuata OX=49451 GN=GDCSH_0 PE=3 SV=1	NICAT	5
133	7.84	7.98	20.96	20.96	16.18	tr|E0X584|E0X584_NICBE	Harpin binding protein 1 (Fragment) OS=Nicotiana benthamiana OX=4100 GN=HBP1 PE=2 SV=1	NICBE	5
134	7.82	7.89	18.18	18.18	14.23	tr|W0KRH1|W0KRH1_TOBAC	Superoxide dismutase OS=Nicotiana tabacum OX=4097 GN=LOC107805394 PE=2 SV=1	TOBAC	4
135	7.79	7.85	64.2	64.2	53.09	tr|G3LV63|G3LV63_9SOLA	Photosystem I iron-sulfur center OS=Nicotiana undulata OX=118713 GN=psaC PE=3 SV=1	9SOLA	4
136	7.77	7.89	13.88	13.88	13.88	tr|Q40512|Q40512_TOBAC	Chlorophyll a-b binding protein, chloroplastic OS=Nicotiana tabacum OX=4097 GN=LHCI PE=2 SV=1	TOBAC	5
137	7.62	7.79	6.046	3.928	2.471	tr|A0A314LGX4|A0A314LGX4_NICAT	acetyl-CoA carboxylase OS=Nicotiana attenuata OX=49451 GN=ACC1_0 PE=4 SV=1	NICAT	5
138	7.62	7.69	30.98	26.09	26.09	tr|G3LUY2|G3LUY2_9SOLA	ATP synthase subunit b, chloroplastic OS=Nicotiana undulata OX=118713 GN=atpF PE=3 SV=1	9SOLA	6
139	7.6	14.27	43.89	43.89	40.56	sp|P26573|RBS_NICPL	Ribulose bisphosphate carboxylase small subunit, chloroplastic OS=Nicotiana plumbaginifolia OX=4092 GN=RBCS PE=3 SV=1	NICPL	15
140	7.57	7.86	11.1	6.743	4.564	tr|A0A314L8C2|A0A314L8C2_NICAT	phosphoenolpyruvate carboxylase OS=Nicotiana attenuata OX=49451 GN=PPC1_1 PE=3 SV=1	NICAT	5
141	7.56	7.61	14.65	14.65	12.09	tr|A0A1U7WNJ3|A0A1U7WNJ3_NICSY	29 kDa ribonucleoprotein A, chloroplastic OS=Nicotiana sylvestris OX=4096 GN=LOC104230409 PE=4 SV=1	NICSY	4
142	7.54	7.61	11.74	11.74	11.74	tr|A0A1J6IJM6|A0A1J6IJM6_NICAT	Aspartyl protease family protein OS=Nicotiana attenuata OX=49451 GN=A4A49_19440 PE=3 SV=1	NICAT	5
143	7.53	7.61	26.01	26.01	21.61	tr|A0A1U7WW25|A0A1U7WW25_NICSY	Chlorophyll a-b binding protein, chloroplastic OS=Nicotiana sylvestris OX=4096 GN=LOC104227807 PE=3 SV=1	NICSY	5
144	7.49	7.66	18.56	18.56	13.26	tr|A0A1U7Y472|A0A1U7Y472_NICSY	40S ribosomal protein S4 OS=Nicotiana sylvestris OX=4096 GN=LOC104240848 PE=3 SV=1	NICSY	4
145	7.47	7.57	16.82	16.82	16.82	tr|Q84UU0|Q84UU0_NICAT	PSI subunit V OS=Nicotiana attenuata OX=49451 GN=PSAL_1 PE=2 SV=1	NICAT	4
146	7.39	7.5	12.44	9.71	6.985	tr|Q76KB0|Q76KB0_TOBAC	Nitrite reductase OS=Nicotiana tabacum OX=4097 GN=nii3 PE=1 SV=1	TOBAC	4
147	7.39	7.44	31.76	31.76	31.76	tr|A0A1U7XPA8|A0A1U7XPA8_NICSY	Nucleoside diphosphate kinase OS=Nicotiana sylvestris OX=4096 GN=LOC104236536 PE=3 SV=1	NICSY	4
148	7.2	7.33	11.73	9.615	8.077	tr|A7XAQ5|A7XAQ5_TOBAC	Glucose-1-phosphate adenylyltransferase OS=Nicotiana tabacum OX=4097 GN=AGP PE=2 SV=1	TOBAC	4
149	7.17	10.08	16.61	16.26	16.26	tr|A0A314L7X8|A0A314L7X8_NICAT	Biotin carboxyl carrier protein of acetyl-CoA carboxylase OS=Nicotiana attenuata OX=49451 GN=BCCP1 PE=4 SV=1	NICAT	8
150	7.16	7.31	19.2	14.35	14.35	tr|T2BQ67|T2BQ67_TOBAC	Cysteine protease CP15 OS=Nicotiana tabacum OX=4097 GN=CP15 PE=2 SV=1	TOBAC	5
151	7.08	9.44	6.131	6.131	6.131	tr|G3LUZ7|G3LUZ7_9SOLA	Photosystem I P700 chlorophyll a apoprotein A2 OS=Nicotiana undulata OX=118713 GN=psaB PE=3 SV=1	9SOLA	5
152	7.05	7.3	11.97	10.29	7.563	tr|A0A1U7VPA2|A0A1U7VPA2_NICSY	UTP--glucose-1-phosphate uridylyltransferase OS=Nicotiana sylvestris OX=4096 GN=LOC104220544 PE=3 SV=1	NICSY	4
153	7.03	7.12	28.24	28.24	25	tr|A0A1U7YB58|A0A1U7YB58_NICSY	thioredoxin-dependent peroxiredoxin OS=Nicotiana sylvestris OX=4096 GN=LOC104245291 PE=4 SV=1	NICSY	4
154	6.96	7.04	7.865	7.865	6.742	tr|Q75WU8|Q75WU8_TOBAC	Similar to CDK5 regulatory subunit-associated protein OS=Nicotiana tabacum OX=4097 GN=NtCAPL PE=2 SV=2	TOBAC	4
155	6.94	7.05	18.98	14.24	14.24	tr|A0A1U7VUN9|A0A1U7VUN9_NICSY	Thioredoxin-like protein CDSP32, chloroplastic OS=Nicotiana sylvestris OX=4096 GN=LOC104220822 PE=4 SV=1	NICSY	4
156	6.93	7.12	8.546	8.546	6.122	tr|A0A1U7XP58|A0A1U7XP58_NICSY	Elongation factor G, chloroplastic OS=Nicotiana sylvestris OX=4096 GN=LOC104240659 PE=3 SV=1	NICSY	4
157	6.87	7.02	18.55	18.1	18.1	tr|A0A314L9J4|A0A314L9J4_NICAT	Glutathione S-transferase OS=Nicotiana attenuata OX=49451 GN=GSTX4_7 PE=3 SV=1	NICAT	4
158	6.84	24.81	34.89	31.33	31.11	tr|Q676U1|Q676U1_NICAT	Tubulin beta chain OS=Nicotiana attenuata OX=49451 GN=TUB PE=2 SV=1	NICAT	14
159	6.81	19.42	36.9	33.08	28.75	tr|A0A1U7WHF7|A0A1U7WHF7_NICSY	Sedoheptulose-1,7-bisphosphatase, chloroplastic-like OS=Nicotiana sylvestris OX=4096 GN=LOC104226404 PE=3 SV=1	NICSY	11
160	6.74	7.02	15.38	15.38	15.38	tr|A0A1U7WG90|A0A1U7WG90_NICSY	Magnesium protoporphyrin IX methyltransferase, chloroplastic OS=Nicotiana sylvestris OX=4096 GN=LOC104223503 PE=4 SV=1	NICSY	5
161	6.74	6.89	49.38	49.38	49.38	tr|Q7YJ37|Q7YJ37_NICSY	Cytochrome b559 subunit alpha (Fragment) OS=Nicotiana sylvestris OX=4096 GN=psbE PE=3 SV=1	NICSY	4
162	6.7	7.79	16.13	16.13	16.13	tr|A0A1U7VD24|A0A1U7VD24_NICSY	Malate dehydrogenase OS=Nicotiana sylvestris OX=4096 GN=LOC104212592 PE=3 SV=1	NICSY	5
163	6.64	8.89	29.53	29.53	26.38	tr|A0A314KV75|A0A314KV75_NICAT	Triosephosphate isomerase, cytosolic OS=Nicotiana attenuata OX=49451 GN=CTIMC_0 PE=3 SV=1	NICAT	5
164	6.57	30.59	38.43	36.35	32.35	tr|A0A1S4D2P7|A0A1S4D2P7_TOBAC	Chaperonin CPN60-2, mitochondrial-like OS=Nicotiana tabacum OX=4097 GN=LOC107825374 PE=3 SV=1	TOBAC	16
165	6.52	6.76	18.11	18.11	10.24	tr|A0A1U7WAS8|A0A1U7WAS8_NICSY	Protein TIC 62, chloroplastic OS=Nicotiana sylvestris OX=4096 GN=LOC104224400 PE=4 SV=1	NICSY	4
166	6.48	6.73	20.17	20.17	20.17	tr|A0A314KQK3|A0A314KQK3_NICAT	Heme-binding protein 2 OS=Nicotiana attenuata OX=49451 GN=A4A49_12840 PE=3 SV=1	NICAT	4
167	6.41	6.77	21.43	17.05	13.59	tr|A0A1S3YUT4|A0A1S3YUT4_TOBAC	Monodehydroascorbate reductase OS=Nicotiana tabacum OX=4097 GN=LOC107779915 PE=4 SV=1	TOBAC	5
168	6.33	6.37	15.66	15.66	13.25	tr|A0A314KIV4|A0A314KIV4_NICAT	40S ribosomal protein S6 OS=Nicotiana attenuata OX=49451 GN=RPS6A_1 PE=3 SV=1	NICAT	3
169	6.31	6.46	12.52	8.037	8.037	tr|A0A314L456|A0A314L456_NICAT	Aldehyde dehydrogenase family 2 member b4, mitochondrial OS=Nicotiana attenuata OX=49451 GN=ALDH2B4 PE=3 SV=1	NICAT	4
170	6.29	6.33	19.64	19.64	15.48	tr|A0A1U7Y164|A0A1U7Y164_NICSY	30S ribosomal protein S13, chloroplastic OS=Nicotiana sylvestris OX=4096 GN=LOC104242325 PE=3 SV=1	NICSY	3
171	6.26	11.05	35.1	25.07	20.65	gATP51_HA_AnfH_SN172	gATP51_HA_AnfH_SN172		6
172	6.25	6.28	30.77	30.77	26.57	tr|A0A1U7VTY6|A0A1U7VTY6_NICSY	30S ribosomal protein S10, chloroplastic-like OS=Nicotiana sylvestris OX=4096 GN=LOC104217339 PE=3 SV=1	NICSY	3
173	6.18	6.36	21.31	16.71	10.41	tr|H9A0F9|H9A0F9_NICBE	ATP-dependent RNA helicase OS=Nicotiana benthamiana OX=4100 PE=3 SV=1	NICBE	4
174	6.18	6.33	4.827	4.827	4.827	tr|Q1G0Z1|Q1G0Z1_TOBAC	Cell division cycle protein 48 homolog OS=Nicotiana tabacum OX=4097 GN=LOC107792054 PE=2 SV=1	TOBAC	4
175	6.18	6.2	12.5	12.5	12.5	tr|A0A1U7X5P9|A0A1U7X5P9_NICSY	Biotin carboxyl carrier protein of acetyl-CoA carboxylase 1, chloroplastic-like OS=Nicotiana sylvestris OX=4096 GN=LOC104235388 PE=4 SV=1	NICSY	4
176	6.12	6.43	12.85	11.21	9.579	tr|A0A314KTI3|A0A314KTI3_NICAT	26s protease regulatory subunit 7-like a OS=Nicotiana attenuata OX=49451 GN=RPT1A_0 PE=3 SV=1	NICAT	4
177	6.1	6.34	13.6	13.6	13.6	tr|G3LUZ2|G3LUZ2_9SOLA	Photosystem II D2 protein OS=Nicotiana undulata OX=118713 GN=psbD PE=3 SV=1	9SOLA	4
178	6.08	20.22	41.27	41.27	41.27	tr|Q84QE8|Q84QE8_TOBAC	Oxygen evolving complex 33 kDa photosystem II protein OS=Nicotiana tabacum OX=4097 GN=PsbO PE=2 SV=1	TOBAC	13
179	6.08	6.22	7.692	7.692	6.576	tr|A0A1U7UNZ8|A0A1U7UNZ8_NICSY	Uncharacterized protein LOC104210613 OS=Nicotiana sylvestris OX=4096 GN=LOC104210613 PE=3 SV=1	NICSY	4
180	6.07	6.29	12.81	12.81	12.81	tr|A0A1S3Y5V8|A0A1S3Y5V8_TOBAC	60S acidic ribosomal protein P0 OS=Nicotiana tabacum OX=4097 GN=LOC107772468 PE=3 SV=1	TOBAC	4
181	6.04	6.27	9.792	9.792	9.792	tr|A0A1U7WQ51|A0A1U7WQ51_NICSY	Diaminopimelate decarboxylase 2, chloroplastic-like OS=Nicotiana sylvestris OX=4096 GN=LOC104226168 PE=3 SV=1	NICSY	4
182	6.04	6.14	25.66	25.66	21.71	tr|A0A1U7XL09|A0A1U7XL09_NICSY	40S ribosomal protein S18 OS=Nicotiana sylvestris OX=4096 GN=LOC104238784 PE=3 SV=1	NICSY	3
183	6.01	6.14	27.38	27.38	20.83	tr|A0A314KP63|A0A314KP63_NICAT	Translationally-controlled tumor protein-like protein OS=Nicotiana attenuata OX=49451 GN=TCTP_1 PE=3 SV=1	NICAT	3
184	6	6	22.73	22.73	22.73	tr|O24136|O24136_TOBAC	CP12 OS=Nicotiana tabacum OX=4097 GN=CP12 PE=2 SV=1	TOBAC	3
185	6	6	21.08	21.08	21.08	tr|A0A314L9V7|A0A314L9V7_NICAT	60s ribosomal protein l12 OS=Nicotiana attenuata OX=49451 GN=RPL12_2 PE=3 SV=1	NICAT	3
186	6	6	6.744	6.744	6.744	tr|A0A314KRJ8|A0A314KRJ8_NICAT	Delta-aminolevulinic acid dehydratase OS=Nicotiana attenuata OX=49451 GN=HEMB1 PE=3 SV=1	NICAT	3
187	6	6	10.8	10.8	10.8	tr|A0A1U7VCY6|A0A1U7VCY6_NICSY	ACT domain-containing protein ACR OS=Nicotiana sylvestris OX=4096 GN=LOC104214779 PE=4 SV=1	NICSY	3
188	5.98	6.03	13.23	13.23	13.23	tr|Q0PWS6|Q0PWS6_TOBAC	Chlorophyll a-b binding protein, chloroplastic OS=Nicotiana tabacum OX=4097 GN=Lhcb6 PE=2 SV=1	TOBAC	3
189	5.93	6.36	31.2	20	20	tr|Q42941|Q42941_TOBAC	Ascorbate peroxidase OS=Nicotiana tabacum OX=4097 GN=APX PE=2 SV=1	TOBAC	5
190	5.92	6.07	25.29	25.29	25.29	tr|A0A1U7YLP4|A0A1U7YLP4_NICSY	50S ribosomal protein L12, chloroplastic-like OS=Nicotiana sylvestris OX=4096 GN=LOC104249325 PE=3 SV=1	NICSY	4
191	5.86	6.02	20	20	15.45	tr|A0A1U7W864|A0A1U7W864_NICSY	ATP synthase subunit b', chloroplastic-like OS=Nicotiana sylvestris OX=4096 GN=LOC104224816 PE=3 SV=1	NICSY	3
192	5.84	5.94	11.36	11.36	11.36	tr|Q43590|Q43590_TOBAC	1-amniocyclopropane-1-carboxylate oxidase OS=Nicotiana tabacum OX=4097 PE=2 SV=1	TOBAC	4
193	5.83	5.93	11.4	11.4	9.357	tr|A0A1S4BBL2|A0A1S4BBL2_TOBAC	Farnesyl pyrophosphate synthase 1-like OS=Nicotiana tabacum OX=4097 GN=LOC107806551 PE=3 SV=1	TOBAC	3
194	5.8	6.32	20.36	18.56	16.75	tr|A0A314KUY7|A0A314KUY7_NICAT	2-methylene-furan-3-one reductase OS=Nicotiana attenuata OX=49451 GN=EO_1 PE=3 SV=1	NICAT	5
195	5.8	6.22	14.29	14.29	11.54	tr|A0A1J6IEI4|A0A1J6IEI4_NICAT	Dna-damage-repairtoleration protein drt100 OS=Nicotiana attenuata OX=49451 GN=DRT100_1 PE=4 SV=1	NICAT	4
196	5.74	5.88	22.26	18.98	16.79	tr|A0A314KLB0|A0A314KLB0_NICAT	50s ribosomal protein l3, chloroplastic OS=Nicotiana attenuata OX=49451 GN=RPL3_1 PE=3 SV=1	NICAT	4
197	5.7	5.85	12.22	12.22	12.22	tr|T1VY78|T1VY78_NICBE	Epoxide hydrolase (Fragment) OS=Nicotiana benthamiana OX=4100 GN=EH1.1 PE=2 SV=1	NICBE	4
198	5.68	5.82	40.45	40.45	40.45	tr|A8UDS9|A8UDS9_TOBAC	Copper/zinc superoxide dismutase (Fragment) OS=Nicotiana tabacum OX=4097 PE=2 SV=1	TOBAC	3
199	5.67	5.76	17.79	17.79	17.79	tr|B9A6I8|B9A6I8_TOBAC	Germin-like protein OS=Nicotiana tabacum OX=4097 GN=glp PE=2 SV=1	TOBAC	4
200	5.66	5.74	7.692	7.692	7.692	tr|B5M6X8|B5M6X8_TOBAC	Calreticulin OS=Nicotiana tabacum OX=4097 PE=2 SV=1	TOBAC	3
201	5.64	5.83	26.85	26.85	22.15	tr|Q76MF3|Q76MF3_TOBAC	Calmodulin NtCaM11 OS=Nicotiana tabacum OX=4097 GN=NtCaM3 PE=2 SV=1	TOBAC	4
202	5.5	5.65	20.87	20.87	20.87	tr|A0A1U7Y9T2|A0A1U7Y9T2_NICSY	60S ribosomal protein L13a-4-like OS=Nicotiana sylvestris OX=4096 GN=LOC104242622 PE=3 SV=1	NICSY	5
203	5.48	5.55	21.25	21.25	21.25	tr|A0A1U7Y3H6|A0A1U7Y3H6_NICSY	Pathogenesis-related protein STH-2-like OS=Nicotiana sylvestris OX=4096 GN=LOC104240635 PE=3 SV=1	NICSY	3
204	5.38	5.79	5.473	4.824	4.824	tr|A0A314KHB2|A0A314KHB2_NICAT	Thioredoxin domain-containing protein OS=Nicotiana attenuata OX=49451 GN=A4A49_32139 PE=4 SV=1	NICAT	5
205	5.34	5.47	5.296	5.296	4.433	tr|G9MD87|G9MD87_TOBAC	Heat shock protein 90 OS=Nicotiana tabacum OX=4097 GN=NtHsp90er-2 PE=2 SV=1	TOBAC	4
206	5.31	5.44	33.08	33.08	25.56	tr|G3LV06|G3LV06_9SOLA	ATP synthase epsilon chain, chloroplastic OS=Nicotiana undulata OX=118713 GN=atpE PE=3 SV=1	9SOLA	4
207	5.28	5.36	24.14	20.69	13.79	tr|A0A314L030|A0A314L030_NICAT	Nucleoside diphosphate kinase OS=Nicotiana attenuata OX=49451 GN=NDPK2_0 PE=3 SV=1	NICAT	4
208	5.24	5.42	24.23	20.14	17.41	tr|A0A1U7VGW7|A0A1U7VGW7_NICSY	Uncharacterized protein LOC104218509 OS=Nicotiana sylvestris OX=4096 GN=LOC104218509 PE=4 SV=1	NICSY	4
209	5.22	5.6	9.864	8.673	7.483	tr|A0A1U7XXS5|A0A1U7XXS5_NICSY	Ketol-acid reductoisomerase OS=Nicotiana sylvestris OX=4096 GN=LOC104242379 PE=3 SV=1	NICSY	4
210	5.21	5.47	13.33	12	8.381	tr|A0A1U7XAD2|A0A1U7XAD2_NICSY	alanine transaminase OS=Nicotiana sylvestris OX=4096 GN=LOC104232014 PE=3 SV=1	NICSY	4
211	5.18	5.57	14.85	12.34	12.34	tr|A0A314KHG5|A0A314KHG5_NICAT	glutamate-1-semialdehyde 2,1-aminomutase OS=Nicotiana attenuata OX=49451 GN=GSA_1 PE=3 SV=1	NICAT	4
212	5.15	5.23	9.972	8.033	8.033	tr|A0A1U7Y6U4|A0A1U7Y6U4_NICSY	mannose-1-phosphate guanylyltransferase OS=Nicotiana sylvestris OX=4096 GN=LOC104244055 PE=3 SV=1	NICSY	3
213	5.11	5.28	25.35	25.35	25.35	tr|U3MY90|U3MY90_NICBE	Proteinase inhibitor (Fragment) OS=Nicotiana benthamiana OX=4100 PE=2 SV=1	NICBE	3
214	5.05	5.23	3.541	3.541	3.541	tr|A0A1S4BSR5|A0A1S4BSR5_TOBAC	Pentatricopeptide repeat-containing protein At5g46580, chloroplastic-like OS=Nicotiana tabacum OX=4097 GN=LOC107811499 PE=3 SV=1	TOBAC	3
215	5.04	5.23	22.1	22.1	22.1	tr|Q08IJ1|Q08IJ1_TOBAC	ADP-ribosylation factor OS=Nicotiana tabacum OX=4097 GN=ARF PE=2 SV=1	TOBAC	3
216	5.04	5.12	15.15	15.15	15.15	tr|A0A1U7XA87|A0A1U7XA87_NICSY	30S ribosomal protein S5, chloroplastic OS=Nicotiana sylvestris OX=4096 GN=LOC104236721 PE=3 SV=1	NICSY	4
217	5	5.31	11.67	11.67	8.488	tr|A0A1U7XAV1|A0A1U7XAV1_NICSY	Uncharacterized protein LOC104235854 OS=Nicotiana sylvestris OX=4096 GN=LOC104235854 PE=3 SV=1	NICSY	3
218	4.9	5.05	12.71	12.71	12.71	tr|A0A1S4D1X6|A0A1S4D1X6_TOBAC	Xyloglucan endotransglucosylase/hydrolase OS=Nicotiana tabacum OX=4097 GN=LOC107825008 PE=3 SV=1	TOBAC	3
219	4.8	5	12.93	12.93	10.98	tr|A0A1U7WV18|A0A1U7WV18_NICSY	fructose-bisphosphatase OS=Nicotiana sylvestris OX=4096 GN=LOC104232283 PE=3 SV=1	NICSY	3
220	4.75	4.9	11.32	11.32	4.481	tr|Q9FES7|Q9FES7_TOBAC	Mg-protoporphyrin IX chelatase OS=Nicotiana tabacum OX=4097 GN=Su-s PE=2 SV=1	TOBAC	2
221	4.72	4.8	30.82	30.82	24.53	tr|A0A1U7XB63|A0A1U7XB63_NICSY	Eukaryotic translation initiation factor 5A OS=Nicotiana sylvestris OX=4096 GN=LOC104234937 PE=3 SV=1	NICSY	3
222	4.69	4.97	9.592	6.235	6.235	tr|B2LT58|B2LT58_TOBAC	Elongation factor 1 gamma-like protein OS=Nicotiana tabacum OX=4097 GN=LOC107765173 PE=2 SV=1	TOBAC	3
223	4.67	4.82	18.3	18.3	18.3	tr|A0A1U7WX54|A0A1U7WX54_NICSY	40S ribosomal protein S8 OS=Nicotiana sylvestris OX=4096 GN=LOC104231794 PE=3 SV=1	NICSY	3
224	4.66	4.72	9.356	5.198	5.198	tr|A0A1U7XD38|A0A1U7XD38_NICSY	Rhodanese-like domain-containing protein 4, chloroplastic OS=Nicotiana sylvestris OX=4096 GN=LOC104237509 PE=4 SV=1	NICSY	3
225	4.64	4.88	19.82	15.77	14.86	tr|A0A1U7UVW6|A0A1U7UVW6_NICSY	Thylakoid lumenal 16.5 kDa protein, chloroplastic OS=Nicotiana sylvestris OX=4096 GN=LOC104211042 PE=4 SV=1	NICSY	3
226	4.6	4.67	8.136	8.136	4.068	tr|R4JDV1|R4JDV1_TOBAC	catechol oxidase OS=Nicotiana tabacum OX=4097 PE=2 SV=1	TOBAC	2
227	4.58	4.73	11.2	9.244	9.244	tr|A0A1U7YCG5|A0A1U7YCG5_NICSY	Fructose-bisphosphate aldolase OS=Nicotiana sylvestris OX=4096 GN=LOC104245697 PE=3 SV=1	NICSY	3
228	4.54	4.68	12.61	12.61	12.61	tr|Q7YJ45|Q7YJ45_NICSY	Ribosomal protein S2 (Fragment) OS=Nicotiana sylvestris OX=4096 GN=rps2 PE=3 SV=1	NICSY	3
229	4.51	4.55	24.85	24.85	24.85	tr|D2DMF5|D2DMF5_NICBE	Plastocyanin OS=Nicotiana benthamiana OX=4100 PE=2 SV=1	NICBE	4
230	4.46	4.51	9.036	9.036	7.229	tr|A0A314KI28|A0A314KI28_NICAT	Nadp-dependent glyceraldehyde-3-phosphate dehydrogenase OS=Nicotiana attenuata OX=49451 GN=GAPN PE=3 SV=1	NICAT	3
231	4.41	25.7	42.97	42.44	42.44	tr|A0A1U7V1U6|A0A1U7V1U6_NICSY	Actin-7 OS=Nicotiana sylvestris OX=4096 GN=LOC104212710 PE=3 SV=1	NICSY	17
232	4.39	4.43	22	22	16.67	tr|A0A314KRK4|A0A314KRK4_NICAT	40s ribosomal protein s16 OS=Nicotiana attenuata OX=49451 GN=RPS16_4 PE=3 SV=1	NICAT	2
233	4.29	4.32	26.32	26.32	26.32	tr|Q5MA56|Q5MA56_TOBAC	Ribosomal Proteins L2 RNA binding domain-containing protein OS=Nicotiana tabacum OX=4097 GN=orf133 PE=3 SV=1	TOBAC	3
234	4.27	8.4	44.23	33.33	32.69	tr|Q40426|Q40426_NICSY	Glycine-rich RNA-binding protein-like OS=Nicotiana sylvestris OX=4096 GN=LOC104224659 PE=2 SV=1	NICSY	4
235	4.27	4.43	13.42	10.9	8.595	tr|A0A1J6IDB6|A0A1J6IDB6_NICAT	Aldehyde dehydrogenase OS=Nicotiana attenuata OX=49451 GN=ALDH3H1 PE=3 SV=1	NICAT	4
236	4.26	4.54	10.81	9.129	4.916	tr|A0A314KUE2|A0A314KUE2_NICAT	Atp-dependent zinc metalloprotease ftsh, chloroplastic OS=Nicotiana attenuata OX=49451 GN=FTSH_1 PE=3 SV=1	NICAT	3
237	4.26	4.38	30.32	18.71	18.71	tr|G3LV53|G3LV53_9SOLA	30S ribosomal protein S7, chloroplastic OS=Nicotiana undulata OX=118713 GN=rps7 PE=3 SV=1	9SOLA	3
238	4.18	4.38	3.851	3.851	3.851	tr|A0A1U7VL11|A0A1U7VL11_NICSY	Beta-xylosidase/alpha-L-arabinofuranosidase 2-like OS=Nicotiana sylvestris OX=4096 GN=LOC104214542 PE=4 SV=1	NICSY	3
239	4.18	4.3	5.533	5.533	5.533	tr|A0A314KIL4|A0A314KIL4_NICAT	Putative 26s proteasome non-atpase regulatory subunit 3 OS=Nicotiana attenuata OX=49451 GN=21D7_0 PE=3 SV=1	NICAT	3
240	4.15	4.27	15.64	10.61	10.61	tr|Q84QE4|Q84QE4_TOBAC	Thiamine thiazole synthase, chloroplastic OS=Nicotiana tabacum OX=4097 GN=ThiI PE=2 SV=1	TOBAC	3
241	4.15	4.17	15	9.318	7.045	tr|A0A1U7WCP6|A0A1U7WCP6_NICSY	Malate dehydrogenase [NADP], chloroplastic OS=Nicotiana sylvestris OX=4096 GN=LOC104222455 PE=3 SV=1	NADP	2
242	4.11	4.24	11.47	8.529	8.529	tr|A0A314KXT7|A0A314KXT7_NICAT	fructose-bisphosphatase OS=Nicotiana attenuata OX=49451 GN=F16P2_1 PE=3 SV=1	NICAT	3
243	4.1	4.16	8.108	6.532	4.73	tr|A0A314LDP4|A0A314LDP4_NICAT	Chaperone protein dnaj a6, chloroplastic OS=Nicotiana attenuata OX=49451 GN=DJA6_0 PE=3 SV=1	NICAT	2
244	4.09	4.23	19.91	15.93	15.93	tr|A0A1S3WZX1|A0A1S3WZX1_TOBAC	Elongation factor 1-beta-like OS=Nicotiana tabacum OX=4097 GN=LOC107759618 PE=3 SV=1	TOBAC	3
245	4.09	4.19	16.62	16.62	16.62	tr|A0A1U7WQQ4|A0A1U7WQQ4_NICSY	Glucan endo-1,3-beta-glucosidase, acidic isoform GI9-like OS=Nicotiana sylvestris OX=4096 GN=LOC104229886 PE=3 SV=1	NICSY	5
246	4.06	15.68	29.43	26.93	24.69	tr|A0A1U7XH34|A0A1U7XH34_NICSY	Phosphoglycerate kinase OS=Nicotiana sylvestris OX=4096 GN=LOC104238651 PE=3 SV=1	NICSY	9
247	4.03	6.05	16.94	16.94	16.94	tr|A0A1U7V1P2|A0A1U7V1P2_NICSY	Thioredoxin-like OS=Nicotiana sylvestris OX=4096 GN=LOC104211516 PE=4 SV=1	NICSY	3
248	4.03	4.17	16.29	16.29	9.502	tr|Q6J9G2|Q6J9G2_NICSY	GTP-binding nuclear protein OS=Nicotiana sylvestris OX=4096 GN=ran PE=2 SV=1	NICSY	2
249	4.02	4.15	18.54	18.54	18.54	tr|A0A1U7WXB7|A0A1U7WXB7_NICSY	30S ribosomal protein S15, chloroplastic OS=Nicotiana sylvestris OX=4096 GN=LOC104230774 PE=3 SV=1	NICSY	3
250	4.02	4.02	11.83	9.254	5.141	tr|Q6TKR0|Q6TKR0_TOBAC	Ribosomal protein L3A OS=Nicotiana tabacum OX=4097 GN=RPL3A PE=2 SV=1	TOBAC	2
251	4.01	4.02	5.292	3.65	3.65	tr|Q9SBI4|Q9SBI4_TOBAC	Protoporphyrinogen oxidase OS=Nicotiana tabacum OX=4097 GN=LOC107827378 PE=2 SV=1	TOBAC	2
252	4	59.37	63.33	63.33	60.82	tr|V9INR4|V9INR4_NICAT	Ribulose bisphosphate carboxylase/oxygenase activase, chloroplastic OS=Nicotiana attenuata OX=49451 GN=rca2 PE=2 SV=1	NICAT	42
253	4	23.64	31.77	31.77	31.54	tr|A0A1U7XPH3|A0A1U7XPH3_NICSY	Tubulin beta chain OS=Nicotiana sylvestris OX=4096 GN=LOC104240750 PE=3 SV=1	NICSY	13
254	4	4.01	22.81	22.81	22.81	tr|A0A1U7VHF6|A0A1U7VHF6_NICSY	Non-specific lipid-transfer protein OS=Nicotiana sylvestris OX=4096 GN=LOC104213882 PE=3 SV=1	NICSY	3
255	4	4	21.43	14.29	14.29	tr|A0A1U7YDC6|A0A1U7YDC6_NICSY	40S ribosomal protein S26 OS=Nicotiana sylvestris OX=4096 GN=LOC104243709 PE=3 SV=1	NICSY	2
256	4	4	18.86	18.86	18.86	tr|A0A1U7WAS6|A0A1U7WAS6_NICSY	plastoquinol--plastocyanin reductase OS=Nicotiana sylvestris OX=4096 GN=LOC104226732 PE=3 SV=1	NICSY	3
257	4	4	10.49	10.49	10.49	tr|R9W2E1|R9W2E1_NICBE	Glutaredoxin-dependent peroxiredoxin OS=Nicotiana benthamiana OX=4100 PE=2 SV=1	NICBE	2
258	4	4	15.38	15.38	15.38	tr|Q5EEQ1|Q5EEQ1_NICBE	Photosystem I reaction center subunit X PSI-K OS=Nicotiana benthamiana OX=4100 PE=2 SV=1	NICBE	2
259	4	4	2.494	2.494	2.494	tr|Q40568|Q40568_TOBAC	Phosphate translocator OS=Nicotiana tabacum OX=4097 PE=2 SV=1	TOBAC	2
260	4	4	11.48	11.48	11.48	tr|A0A314LH58|A0A314LH58_NICAT	Chlorophyll a-b binding protein, chloroplastic OS=Nicotiana attenuata OX=49451 GN=CAB7_0 PE=3 SV=1	NICAT	2
261	4	4	7.173	7.173	7.173	tr|A0A314L5T6|A0A314L5T6_NICAT	Proteasome subunit alpha type OS=Nicotiana attenuata OX=49451 GN=PAE1_1 PE=3 SV=1	NICAT	2
262	4	4	6.164	6.164	6.164	tr|A0A314KVW0|A0A314KVW0_NICAT	Uncharacterized protein OS=Nicotiana attenuata OX=49451 GN=A4A49_62835 PE=4 SV=1	NICAT	2
263	4	4	11.36	11.36	11.36	tr|A0A1U7WC48|A0A1U7WC48_NICSY	superoxide dismutase OS=Nicotiana sylvestris OX=4096 GN=LOC104226043 PE=3 SV=1	NICSY	2
264	3.92	14.47	31.78	31.78	31.78	tr|Q8RVF9|Q8RVF9_TOBAC	14-3-3 protein OS=Nicotiana tabacum OX=4097 PE=2 SV=3	TOBAC	8
265	3.92	4.1	17.13	17.13	17.13	tr|A0A1U7VT74|A0A1U7VT74_NICSY	ribose-5-phosphate isomerase OS=Nicotiana sylvestris OX=4096 GN=LOC104221680 PE=3 SV=1	NICSY	4
266	3.92	4	10.67	10.67	10.67	tr|A0A1U7XGX9|A0A1U7XGX9_NICSY	Acidic endochitinase Q OS=Nicotiana sylvestris OX=4096 GN=LOC104236635 PE=4 SV=1	NICSY	2
267	3.89	4.08	12.17	12.17	8.261	tr|A0A314LD64|A0A314LD64_NICAT	60s ribosomal protein l6-1 OS=Nicotiana attenuata OX=49451 GN=RPL6A_0 PE=3 SV=1	NICAT	2
268	3.89	4	14.98	14.49	7.729	tr|A0A314KTA9|A0A314KTA9_NICAT	Remorin OS=Nicotiana attenuata OX=49451 GN=REMO_1 PE=3 SV=1	NICAT	2
269	3.85	29.16	50.25	50.25	50.25	tr|A0A1S4DGM0|A0A1S4DGM0_TOBAC	Fructose-bisphosphate aldolase OS=Nicotiana tabacum OX=4097 GN=LOC107829473 PE=3 SV=1	TOBAC	18
270	3.82	4.01	3.544	3.544	3.544	tr|A0A1J6KFM3|A0A1J6KFM3_NICAT	Alpha-glucosidase OS=Nicotiana attenuata OX=49451 GN=AGLU PE=3 SV=1	NICAT	3
271	3.82	3.92	25.51	25.51	25.51	tr|A0A314KXF2|A0A314KXF2_NICAT	Cysteine proteinase inhibitor OS=Nicotiana attenuata OX=49451 GN=CYTI PE=3 SV=1	NICAT	2
272	3.82	3.92	10.57	10.57	10.57	tr|A0A314KT76|A0A314KT76_NICAT	Pathogenesis-related protein r major form OS=Nicotiana attenuata OX=49451 GN=PRR1_1 PE=4 SV=1	NICAT	2
273	3.82	3.92	12.07	12.07	12.07	tr|A0A1U7XQH3|A0A1U7XQH3_NICSY	Uncharacterized protein LOC104239032 OS=Nicotiana sylvestris OX=4096 GN=LOC104239032 PE=4 SV=1	NICSY	2
274	3.8	3.92	12.28	12.28	12.28	tr|A0A1U7XMA9|A0A1U7XMA9_NICSY	Photosystem II repair protein PSB27-H1, chloroplastic OS=Nicotiana sylvestris OX=4096 GN=LOC104235950 PE=3 SV=1	NICSY	2
275	3.77	4.12	13.43	13.43	13.43	tr|Q8W3J4|Q8W3J4_TOBAC	Ras-related protein RAB8-1 OS=Nicotiana tabacum OX=4097 GN=Rab8-1 PE=2 SV=1	TOBAC	3
276	3.68	4.04	6.917	6.917	6.917	tr|F2VJ74|F2VJ74_TOBAC	Aspartic protease 1 OS=Nicotiana tabacum OX=4097 PE=2 SV=1	TOBAC	3
277	3.68	3.86	6.715	6.715	6.715	tr|L7UU40|L7UU40_TOBAC	26S protease regulatory subunit 8 homolog A-like OS=Nicotiana tabacum OX=4097 GN=RPT6 PE=2 SV=1	TOBAC	3
278	3.68	3.83	4.966	4.966	4.138	tr|A0A314L677|A0A314L677_NICAT	Glyoxysomal fatty acid beta-oxidation multifunctional protein mfp-a OS=Nicotiana attenuata OX=49451 GN=MFPA PE=3 SV=1	NICAT	3
279	3.66	3.77	17.54	17.54	17.54	tr|A0A1U7X1H6|A0A1U7X1H6_NICSY	30S ribosomal protein S31, chloroplastic OS=Nicotiana sylvestris OX=4096 GN=LOC104229391 PE=3 SV=1	NICSY	2
280	3.64	28.66	26.43	25.23	19.97	tr|A0A1U7VRG3|A0A1U7VRG3_NICSY	Luminal-binding protein 4-like OS=Nicotiana sylvestris OX=4096 GN=LOC104221177 PE=3 SV=1	NICSY	15
281	3.59	3.81	15.41	15.41	15.41	tr|Q1WL50|Q1WL50_NICBE	Trypsin proteinase inhibitor OS=Nicotiana benthamiana OX=4100 GN=PI PE=2 SV=1	NICBE	2
282	3.53	5.01	7.193	5.088	5.088	tr|A0A1U7YBY9|A0A1U7YBY9_NICSY	Chaperonin CPN60-like 2, mitochondrial OS=Nicotiana sylvestris OX=4096 GN=LOC104242891 PE=3 SV=1	NICSY	3
283	3.53	3.66	11.15	11.15	8.108	tr|A0A1U7V874|A0A1U7V874_NICSY	GrpE protein homolog OS=Nicotiana sylvestris OX=4096 GN=LOC104214587 PE=3 SV=1	NICSY	2
284	3.51	3.68	10.11	10.11	7.713	tr|U3PJP9|U3PJP9_TOBAC	GDP-mannose-3',5'-epimerase OS=Nicotiana tabacum OX=4097 GN=GME1 PE=2 SV=1	TOBAC	3
285	3.5	3.66	10.69	10.69	10.69	tr|A0A1U7WF45|A0A1U7WF45_NICSY	Chlorophyll a-b binding protein, chloroplastic OS=Nicotiana sylvestris OX=4096 GN=LOC104223513 PE=3 SV=1	NICSY	3
286	3.46	3.59	8.017	8.017	8.017	tr|A0A314LAF9|A0A314LAF9_NICAT	Nucleoside diphosphate kinase OS=Nicotiana attenuata OX=49451 GN=NDK4 PE=3 SV=1	NICAT	2
287	3.44	3.63	10.53	7.656	7.656	tr|U5Q1Q7|U5Q1Q7_NICBE	MIP1.1b OS=Nicotiana benthamiana OX=4100 PE=2 SV=1	NICBE	3
288	3.4	3.83	12.5	11.31	11.31	tr|A0A1U7VXT6|A0A1U7VXT6_NICSY	Protein CURVATURE THYLAKOID 1A, chloroplastic OS=Nicotiana sylvestris OX=4096 GN=LOC104222951 PE=4 SV=1	NICSY	4
289	3.37	11.09	19.25	19.25	16.23	tr|O64445|O64445_NICSY	Chlorophyll a-b binding protein, chloroplastic OS=Nicotiana sylvestris OX=4096 GN=Lhcb1*4 PE=3 SV=1	NICSY	9
290	3.26	3.49	3.319	2.309	2.309	tr|S5ZWC3|S5ZWC3_NICAT	assimilatory sulfite reductase (ferredoxin) OS=Nicotiana attenuata OX=49451 GN=SIR1 PE=2 SV=1	NICAT	2
291	3.26	3.39	12.65	6.719	6.719	tr|A0A314LEK1|A0A314LEK1_NICAT	30s ribosomal protein 2, chloroplastic OS=Nicotiana attenuata OX=49451 GN=PSRP2 PE=4 SV=1	NICAT	2
292	3.21	25.01	32.22	32.22	32.22	tr|A0A314KQS7|A0A314KQS7_NICAT	Elongation factor Tu OS=Nicotiana attenuata OX=49451 GN=TUFA_0 PE=3 SV=1	NICAT	15
293	3.18	3.38	20.86	20.86	16.58	tr|A0A1U7X8V4|A0A1U7X8V4_NICSY	60S ribosomal protein L18-2 OS=Nicotiana sylvestris OX=4096 GN=LOC104236327 PE=3 SV=1	NICSY	3
294	3.17	3.32	15.71	13.03	6.897	tr|A0A314L5C1|A0A314L5C1_NICAT	40S ribosomal protein S3a OS=Nicotiana attenuata OX=49451 GN=CYC07_0 PE=3 SV=1	NICAT	2
295	3.15	3.39	14.88	14.88	7.851	tr|Q9XIY9|Q9XIY9_TOBAC	NtPRp27 OS=Nicotiana tabacum OX=4097 GN=LOC107820113 PE=2 SV=1	TOBAC	2
296	3.14	3.28	19.79	16.04	11.76	tr|A0A1U7VKW8|A0A1U7VKW8_NICSY	Ribonuclease UK114 OS=Nicotiana sylvestris OX=4096 GN=LOC104214509 PE=3 SV=1	NICSY	2
297	3.14	3.24	7.143	7.143	7.143	tr|A0A1U7VMB2|A0A1U7VMB2_NICSY	Acyl carrier protein OS=Nicotiana sylvestris OX=4096 GN=LOC104218654 PE=3 SV=1	NICSY	3
298	3.12	3.24	7.983	7.983	7.983	tr|A0A1U7YZF3|A0A1U7YZF3_NICSY	23 kDa subunit of oxygen evolving system of photosystem II OS=Nicotiana sylvestris OX=4096 GN=LOC104249728 PE=3 SV=1	NICSY	2
299	3.12	3.24	8.803	8.803	8.803	tr|A0A1J6IEE1|A0A1J6IEE1_NICAT	Chlorophyll a-b binding protein, chloroplastic OS=Nicotiana attenuata OX=49451 GN=LHCB4.1 PE=3 SV=1	NICAT	3
300	3.11	3.23	20.75	20.75	20.75	tr|A5H0M3|A5H0M3_NICBE	Profilin (Fragment) OS=Nicotiana benthamiana OX=4100 PE=2 SV=1	NICBE	2
301	3.1	3.43	14.91	12	7.636	tr|A0A1U7YF66|A0A1U7YF66_NICSY	Succinate dehydrogenase [ubiquinone] iron-sulfur subunit, mitochondrial OS=Nicotiana sylvestris OX=4096 GN=LOC104246486 PE=3 SV=1	NICSY	2
302	3.07	3.18	7.054	7.054	7.054	tr|A0A1U7X9B9|A0A1U7X9B9_NICSY	50S ribosomal protein L13, chloroplastic OS=Nicotiana sylvestris OX=4096 GN=LOC104234394 PE=3 SV=1	NICSY	2
303	3.06	3.18	6.633	6.633	4.592	tr|O04946|O04946_TOBAC	Enoyl-ACP reductase OS=Nicotiana tabacum OX=4097 GN=enr-T2 PE=3 SV=1	TOBAC	2
304	3.05	3.17	9.943	6.534	6.534	tr|A0A1J6K697|A0A1J6K697_NICAT	hydroxymethylbilane synthase (Fragment) OS=Nicotiana attenuata OX=49451 GN=HEMC_0 PE=3 SV=1	NICAT	2
305	3.04	3.19	10.03	10.03	10.03	tr|A0A1U7VX13|A0A1U7VX13_NICSY	Probable plastid-lipid-associated protein 12, chloroplastic OS=Nicotiana sylvestris OX=4096 GN=LOC104218198 PE=4 SV=1	NICSY	3
306	3.03	3.15	4.054	4.054	4.054	tr|O22402|O22402_TOBAC	Guanosine nucleotide diphosphate dissociation inhibitor OS=Nicotiana tabacum OX=4097 GN=GDI PE=2 SV=1	TOBAC	2
307	2.93	3.21	11.9	11.9	9.127	tr|A0A314KN30|A0A314KN30_NICAT	20 kDa chaperonin, chloroplastic OS=Nicotiana attenuata OX=49451 GN=CPN21_1 PE=3 SV=1	NICAT	2
308	2.93	3.08	14.97	14.97	14.97	tr|A0A1U7WPS2|A0A1U7WPS2_NICSY	Photosystem I reaction center subunit V, chloroplastic OS=Nicotiana sylvestris OX=4096 GN=LOC104226391 PE=3 SV=1	NICSY	4
309	2.89	3	6.077	6.077	6.077	tr|A0A314KLZ1|A0A314KLZ1_NICAT	lactoylglutathione lyase OS=Nicotiana attenuata OX=49451 GN=A4A49_20638 PE=3 SV=1	NICAT	2
310	2.87	3.16	13.29	8.97	8.97	tr|A0A314KIM2|A0A314KIM2_NICAT	40S ribosomal protein SA OS=Nicotiana attenuata OX=49451 GN=179B_2 PE=3 SV=1	NICAT	3
311	2.86	2.98	9.278	9.278	9.278	tr|A0A314LGK8|A0A314LGK8_NICAT	Uncharacterized protein OS=Nicotiana attenuata OX=49451 GN=A4A49_27617 PE=4 SV=1	NICAT	2
312	2.84	10.53	18.35	18.35	15.36	tr|O64450|O64450_NICSY	Chlorophyll a-b binding protein, chloroplastic OS=Nicotiana sylvestris OX=4096 GN=Lhcb1*9 PE=3 SV=1	NICSY	7
313	2.81	2.92	11.45	11.45	11.45	tr|A0A1U7VX09|A0A1U7VX09_NICSY	Acyl carrier protein OS=Nicotiana sylvestris OX=4096 GN=LOC104217858 PE=3 SV=1	NICSY	3
314	2.78	3.06	36	23	23	tr|Q7YJ23|Q7YJ23_NICTO	Ribosomal protein S14 (Fragment) OS=Nicotiana tomentosiformis OX=4098 GN=rps14 PE=3 SV=1	NICTO	2
315	2.76	2.87	4.393	3.23	3.23	tr|A0A7M1I5Y9|A0A7M1I5Y9_NICBE	SBT7 OS=Nicotiana benthamiana OX=4100 PE=2 SV=1	NICBE	2
316	2.73	3.01	19.15	19.15	19.15	tr|A0A1U7VLZ9|A0A1U7VLZ9_NICSY	40S ribosomal protein S12 OS=Nicotiana sylvestris OX=4096 GN=LOC104215307 PE=3 SV=1	NICSY	2
317	2.72	2.83	4.245	4.245	4.245	tr|A0A314KRH8|A0A314KRH8_NICAT	Early nodulin-like protein 2 OS=Nicotiana attenuata OX=49451 GN=A4A49_13394 PE=4 SV=1	NICAT	2
318	2.69	3.07	14.72	11.7	9.057	tr|A0A1U7V698|A0A1U7V698_NICSY	Ribosome-recycling factor, chloroplastic OS=Nicotiana sylvestris OX=4096 GN=LOC104214023 PE=3 SV=1	NICSY	3
319	2.63	2.73	3.671	3.671	3.671	tr|A0A314KIT8|A0A314KIT8_NICAT	asparagine--tRNA ligase OS=Nicotiana attenuata OX=49451 GN=SYNO PE=3 SV=1	NICAT	2
320	2.62	3	13.56	11.53	11.53	tr|A7XZB8|A7XZB8_NICBE	Chloroplast-localized protein OS=Nicotiana benthamiana OX=4100 GN=28C12 PE=2 SV=1	NICBE	3
321	2.6	2.67	12	12	12	tr|E5L8B6|E5L8B6_TOBAC	Plastid thioredoxin F OS=Nicotiana tabacum OX=4097 GN=LOC107803208 PE=2 SV=1	TOBAC	2
322	2.59	2.66	5.44	5.44	5.44	tr|A0A1U7WT12|A0A1U7WT12_NICSY	26S proteasome non-ATPase regulatory subunit 6 homolog OS=Nicotiana sylvestris OX=4096 GN=LOC104230588 PE=4 SV=1	NICSY	2
323	2.57	9.43	48.15	37.96	32.41	tr|A0A3G1CFK7|A0A3G1CFK7_TOBAC	Glyceraldehyde-3-phosphate dehydrogenase (Fragment) OS=Nicotiana tabacum OX=4097 PE=2 SV=1	TOBAC	6
324	2.55	2.84	19.51	13.82	13.82	tr|G3LUX4|G3LUX4_9SOLA	30S ribosomal protein S12, chloroplastic OS=Nicotiana undulata OX=118713 GN=rps12 PE=3 SV=1	9SOLA	2
325	2.55	2.66	10.44	10.44	10.44	tr|A0A1U7W7G0|A0A1U7W7G0_NICSY	Protein CURVATURE THYLAKOID 1B, chloroplastic OS=Nicotiana sylvestris OX=4096 GN=LOC104223406 PE=4 SV=1	NICSY	2
326	2.54	2.62	10.71	10.71	10.71	tr|A0A314KRS1|A0A314KRS1_NICAT	60s acidic ribosomal protein p2 OS=Nicotiana attenuata OX=49451 GN=RLA2_0 PE=3 SV=1	NICAT	2
327	2.53	2.65	7.763	6.24	3.957	tr|A0A1U7WKG5|A0A1U7WKG5_NICSY	Long-chain-fatty-acid--CoA ligase OS=Nicotiana sylvestris OX=4096 GN=LOC104229500 PE=3 SV=1	NICSY	3
328	2.51	2.59	9.881	9.881	9.881	tr|A0A1S3ZNT6|A0A1S3ZNT6_TOBAC	Tropinone reductase-like 3 OS=Nicotiana tabacum OX=4097 GN=LOC107788737 PE=4 SV=1	TOBAC	2
329	2.49	2.8	14.68	14.68	9.127	tr|A0A1U7W025|A0A1U7W025_NICSY	20 kDa chaperonin, chloroplastic-like OS=Nicotiana sylvestris OX=4096 GN=LOC104221237 PE=3 SV=1	NICSY	3
330	2.47	2.55	4.178	3.133	3.133	tr|Q43797|Q43797_TOBAC	H(+)-exporting diphosphatase OS=Nicotiana tabacum OX=4097 GN=ppa PE=2 SV=1	TOBAC	2
331	2.47	2.54	9.524	9.524	9.524	tr|Q7XZV3|Q7XZV3_TOBAC	Germin-like protein OS=Nicotiana tabacum OX=4097 GN=LOC107773727 PE=2 SV=1	TOBAC	2
332	2.41	2.48	7.174	7.174	7.174	tr|A0A1U7YA11|A0A1U7YA11_NICSY	LL-diaminopimelate aminotransferase, chloroplastic OS=Nicotiana sylvestris OX=4096 GN=LOC104245927 PE=3 SV=1	NICSY	3
333	2.39	2.76	9.295	9.295	6.41	tr|A0A1U7WF86|A0A1U7WF86_NICSY	26S proteasome non-ATPase regulatory subunit 14 homolog OS=Nicotiana sylvestris OX=4096 GN=LOC104226919 PE=4 SV=1	NICSY	2
334	2.38	14.28	14.98	13.95	12.63	tr|A0A314KVI7|A0A314KVI7_NICAT	Heat shock 70 kDa protein, mitochondrial OS=Nicotiana attenuata OX=49451 GN=HSP7M PE=3 SV=1	NICAT	9
335	2.37	2.44	3.32	3.32	1.758	tr|G3LV09|G3LV09_9SOLA	Acetyl-coenzyme A carboxylase carboxyl transferase subunit beta, chloroplastic OS=Nicotiana undulata OX=118713 GN=accD PE=3 SV=1	9SOLA	1
336	2.35	2.41	59.55	29.21	13.48	tr|A0A1S4D817|A0A1S4D817_TOBAC	Acyl-CoA-binding protein-like OS=Nicotiana tabacum OX=4097 GN=LOC107826954 PE=3 SV=1	TOBAC	1
337	2.33	2.4	11.71	7.883	1.577	tr|A0A1U7W5M2|A0A1U7W5M2_NICSY	26S proteasome regulatory subunit 4 homolog A OS=Nicotiana sylvestris OX=4096 GN=LOC104220705 PE=3 SV=1	NICSY	1
338	2.25	2.43	4.043	4.043	4.043	tr|A0A314KIU1|A0A314KIU1_NICAT	Carboxypeptidase OS=Nicotiana attenuata OX=49451 GN=CXP:2-2 PE=3 SV=1	NICAT	2
339	2.21	2.41	8.824	8.824	4.622	tr|A0A1U7YK83|A0A1U7YK83_NICSY	Thylakoid lumenal 17.4 kDa protein, chloroplastic OS=Nicotiana sylvestris OX=4096 GN=LOC104245347 PE=4 SV=1	NICSY	2
340	2.19	2.24	13.38	13.38	13.38	tr|A0A1U7Y604|A0A1U7Y604_NICSY	40S ribosomal protein S23-like OS=Nicotiana sylvestris OX=4096 GN=LOC104243832 PE=3 SV=1	NICSY	2
341	2.17	2.21	13.1	13.1	13.1	tr|Q40433|Q40433_NICSY	Photosystem I psaH protein OS=Nicotiana sylvestris OX=4096 GN=psaH PE=2 SV=1	NICSY	2
342	2.16	2.34	3.795	3.795	2.087	tr|A0A1U7VR12|A0A1U7VR12_NICSY	Pyruvate kinase OS=Nicotiana sylvestris OX=4096 GN=LOC104216056 PE=3 SV=1	NICSY	1
343	2.14	2.17	15.13	15.13	9.244	tr|C9DFC1|C9DFC1_NICBE	Thioredoxin H-type 1 (Fragment) OS=Nicotiana benthamiana OX=4100 GN=TRXh PE=2 SV=1	NICBE	1
344	2.12	2.14	10.78	10.78	5.392	tr|A0A1U7X0C8|A0A1U7X0C8_NICSY	Proteasome subunit beta OS=Nicotiana sylvestris OX=4096 GN=LOC104231763 PE=3 SV=1	NICSY	1
345	2.1	2.12	9.237	9.237	9.237	tr|A0A1U7YLS6|A0A1U7YLS6_NICSY	Chlorophyll a-b binding protein, chloroplastic OS=Nicotiana sylvestris OX=4096 GN=LOC104249353 PE=3 SV=1	NICSY	3
346	2.09	34.23	32.12	32.12	31.17	tr|A0A1U7WM95|A0A1U7WM95_NICSY	transketolase OS=Nicotiana sylvestris OX=4096 GN=LOC104230044 PE=3 SV=1	NICSY	23
347	2.09	2.11	8.997	8.997	3.114	tr|A0A1U7YAZ2|A0A1U7YAZ2_NICSY	28 kDa ribonucleoprotein, chloroplastic OS=Nicotiana sylvestris OX=4096 GN=LOC104242583 PE=4 SV=1	NICSY	1
348	2.06	31.17	25.1	25.1	21.7	tr|A0A314LBG1|A0A314LBG1_NICAT	5-methyltetrahydropteroyltriglutamate--homocysteine S-methyltransferase OS=Nicotiana attenuata OX=49451 GN=MS1_1 PE=3 SV=1	NICAT	18
349	2.04	11.03	28.61	26.37	21.39	tr|A0A1U7YBU4|A0A1U7YBU4_NICSY	Chloroplast stem-loop binding protein of 41 kDa a, chloroplastic OS=Nicotiana sylvestris OX=4096 GN=LOC104242851 PE=4 SV=1	NICSY	8
350	2.04	2.05	7.178	5.446	2.475	tr|A0A314L3X1|A0A314L3X1_NICAT	magnesium-protoporphyrin IX monomethyl ester (oxidative) cyclase OS=Nicotiana attenuata OX=49451 GN=CRD1 PE=3 SV=1	NICAT	1
351	2.03	6.14	25	25	16.84	gATP51_HA_AnfG_SN169	gATP51_HA_AnfG_SN169		3
352	2.03	2.04	10.63	7.246	7.246	tr|A0A1U7XZR3|A0A1U7XZR3_NICSY	30S ribosomal protein S9, chloroplastic OS=Nicotiana sylvestris OX=4096 GN=LOC104243887 PE=3 SV=1	NICSY	1
353	2.02	2.03	18.87	11.95	11.95	tr|A0A1U7XPX4|A0A1U7XPX4_NICSY	40S ribosomal protein S11-like OS=Nicotiana sylvestris OX=4096 GN=LOC104236663 PE=3 SV=1	NICSY	2
354	2.02	2.02	5.376	2.957	2.957	tr|Q9AXI8|Q9AXI8_TOBAC	Mitogen-activated protein kinase 2 OS=Nicotiana tabacum OX=4097 GN=MEK2 PE=2 SV=1	TOBAC	1
355	2.01	2.02	3.462	1.833	1.833	tr|A0A9E7VCC7|A0A9E7VCC7_NICBE	Protein disulfide isomerase-1 OS=Nicotiana benthamiana OX=4100 GN=PDI1 PE=2 SV=1	NICBE	1
356	2.01	2.01	5.905	3.619	1.524	tr|A0A314KIP5|A0A314KIP5_NICAT	threonine synthase OS=Nicotiana attenuata OX=49451 GN=THRC_2 PE=3 SV=1	NICAT	1
357	2.01	2.01	5.29	3.275	3.275	tr|A0A1U7Y3J2|A0A1U7Y3J2_NICSY	coproporphyrinogen oxidase OS=Nicotiana sylvestris OX=4096 GN=LOC104240653 PE=3 SV=1	NICSY	1
358	2	49.15	40.12	40.12	39.04	tr|Q67BD0|Q67BD0_TOBAC	Heat shock protein 70-3 OS=Nicotiana tabacum OX=4097 GN=HSP70-3 PE=3 SV=1	TOBAC	27
359	2	35.67	47	47	47	tr|A0A1S4AET0|A0A1S4AET0_TOBAC	Glyceraldehyde-3-phosphate dehydrogenase OS=Nicotiana tabacum OX=4097 GN=LOC107796678 PE=3 SV=1	TOBAC	26
360	2	35.1	25.32	25.32	25.32	tr|A0A1U7V0Q2|A0A1U7V0Q2_NICSY	Heat shock cognate protein 80-like OS=Nicotiana sylvestris OX=4096 GN=LOC104211232 PE=3 SV=1	NICSY	18
361	2	27.9	22.09	22.09	19.87	tr|Q069K2|Q069K2_NICSU	5-methyltetrahydropteroyltriglutamate--homocysteine S-methyltransferase OS=Nicotiana suaveolens OX=200320 PE=2 SV=1	NICSU	17
362	2	16.06	33.68	31.23	31.23	tr|Q0PWS5|Q0PWS5_TOBAC	Chlorophyll a-b binding protein, chloroplastic OS=Nicotiana tabacum OX=4097 GN=Lhcb5 PE=2 SV=1	TOBAC	9
363	2	12.42	43.89	39.44	36.11	sp|A0A0S4IJL0|RBS_NICBE	Ribulose bisphosphate carboxylase small subunit, chloroplastic OS=Nicotiana benthamiana OX=4100 GN=rbcS PE=1 SV=1	NICBE	15
364	2	11.65	48.67	48.67	43.36	tr|Q8SAQ3|Q8SAQ3_NICBE	Ribulose bisphosphate carboxylase small subunit (Fragment) OS=Nicotiana benthamiana OX=4100 PE=2 SV=1	NICBE	10
365	2	10.14	28.3	28.3	28.3	tr|I0B7J6|I0B7J6_NICBE	23 kDa subunit of oxygen evolving system of photosystem II OS=Nicotiana benthamiana OX=4100 GN=psbP2 PE=2 SV=1	NICBE	8
366	2	6	22.7	22.7	22.7	tr|A0A1U7Y0X1|A0A1U7Y0X1_NICSY	Photosystem I reaction center subunit IV A, chloroplastic OS=Nicotiana sylvestris OX=4096 GN=LOC104243298 PE=3 SV=1	NICSY	3
367	2	4	7.56	7.56	7.56	tr|A0A1U7XXJ7|A0A1U7XXJ7_NICSY	Phenazine biosynthesis-like domain-containing protein 1 OS=Nicotiana sylvestris OX=4096 GN=LOC104242294 PE=4 SV=1	NICSY	2
368	2	3.27	7.264	5.085	5.085	tr|A0A314LAJ1|A0A314LAJ1_NICAT	26s protease regulatory subunit 6b-like protein OS=Nicotiana attenuata OX=49451 GN=PRS6B_1 PE=3 SV=1	NICAT	2
369	2	2.02	3.209	1.783	1.783	tr|A0A314KW63|A0A314KW63_NICAT	Dicarboxylate transporter 1, chloroplastic OS=Nicotiana attenuata OX=49451 GN=DIT1 PE=3 SV=1	NICAT	1
370	2	2.01	8.658	3.463	3.463	tr|W8SGD9|W8SGD9_TOBAC	2-C-methyl-D-erythritol 2,4-cyclodiphosphate synthase OS=Nicotiana tabacum OX=4097 PE=2 SV=1	TOBAC	1
371	2	2.01	9.821	3.571	3.571	tr|A0A1U7VA73|A0A1U7VA73_NICSY	3-hydroxyacyl-[acyl-carrier-protein] dehydratase OS=Nicotiana sylvestris OX=4096 GN=LOC104211388 PE=3 SV=1	NICSY	1
372	2	2	18.8	6.767	6.767	tr|A0A1U7XRC3|A0A1U7XRC3_NICSY	40S ribosomal protein S24 OS=Nicotiana sylvestris OX=4096 GN=LOC104237075 PE=3 SV=1	NICSY	1
373	2	2	5.882	2.647	2.647	tr|Q5DKV0|Q5DKV0_TOBAC	Adenosine kinase OS=Nicotiana tabacum OX=4097 GN=LOC107806529 PE=2 SV=1	TOBAC	1
374	2	2	7.407	3.704	3.704	tr|A0A314LDB6|A0A314LDB6_NICAT	60S ribosomal protein L7a (Fragment) OS=Nicotiana attenuata OX=49451 GN=RPL7A-2_1 PE=3 SV=1	NICAT	1
375	2	2	3.571	1.786	1.786	tr|A0A1U7X9T2|A0A1U7X9T2_NICSY	Mitochondrial-processing peptidase subunit alpha-like OS=Nicotiana sylvestris OX=4096 GN=LOC104231851 PE=3 SV=1	NICSY	1
376	2	2	5.976	3.187	3.187	tr|A0A1U7X8Z7|A0A1U7X8Z7_NICSY	Stem-specific protein TSJT1-like OS=Nicotiana sylvestris OX=4096 GN=LOC104235298 PE=4 SV=1	NICSY	1
377	2	2	5.283	5.283	5.283	tr|Q9ZWS3|Q9ZWS3_TOBAC	Basic endochitinase OS=Nicotiana tabacum OX=4097 GN=Chn134 PE=4 SV=1	TOBAC	1
378	2	2	5.699	5.699	5.699	tr|Q9SDQ5|Q9SDQ5_TOBAC	GTP-binding protein SAR1A-like OS=Nicotiana tabacum OX=4097 GN=LOC107783796 PE=2 SV=1	TOBAC	1
379	2	2	3.734	3.734	3.734	tr|Q71TW2|Q71TW2_NICGU	Uncharacterized protein OS=Nicotiana glutinosa OX=35889 PE=2 SV=1	NICGU	1
380	2	2	6.25	6.25	6.25	tr|G3LV34|G3LV34_9SOLA	Cytochrome b6-f complex subunit 4 OS=Nicotiana undulata OX=118713 GN=petD PE=3 SV=1	9SOLA	1
381	2	2	4.785	4.785	4.785	tr|A0A314LED5|A0A314LED5_NICAT	21 kDa seed protein OS=Nicotiana attenuata OX=49451 GN=ASP_3 PE=3 SV=1	NICAT	1
382	2	2	2.907	2.907	2.907	tr|A0A314LAB2|A0A314LAB2_NICAT	Uncharacterized protein OS=Nicotiana attenuata OX=49451 GN=A4A49_00101 PE=4 SV=1	NICAT	1
383	2	2	6.164	6.164	6.164	tr|A0A314L9L2|A0A314L9L2_NICAT	60s ribosomal protein l26-1 OS=Nicotiana attenuata OX=49451 GN=RPL26A_2 PE=3 SV=1	NICAT	1
384	2	2	6.316	6.316	6.316	tr|A0A314L9K8|A0A314L9K8_NICAT	Dirigent protein OS=Nicotiana attenuata OX=49451 GN=DIR21_1 PE=3 SV=1	NICAT	1
385	2	2	3.822	3.822	3.822	tr|A0A314KZG2|A0A314KZG2_NICAT	ATP-dependent Clp protease proteolytic subunit OS=Nicotiana attenuata OX=49451 GN=CLPP4 PE=3 SV=1	NICAT	1
386	2	2	12.04	12.04	12.04	tr|A0A314KUW8|A0A314KUW8_NICAT	Glutaredoxin OS=Nicotiana attenuata OX=49451 GN=GLRX PE=3 SV=1	NICAT	1
387	2	2	2.111	2.111	2.111	tr|A0A314KRY5|A0A314KRY5_NICAT	ornithine carbamoyltransferase OS=Nicotiana attenuata OX=49451 GN=ARGF PE=3 SV=1	NICAT	1
388	2	2	3.17	3.17	3.17	tr|A0A314KMS2|A0A314KMS2_NICAT	Acetylglutamate kinase, chloroplastic OS=Nicotiana attenuata OX=49451 GN=NAGK PE=3 SV=1	NICAT	1
389	2	2	1.46	1.46	1.46	tr|A0A314KGP2|A0A314KGP2_NICAT	Thioredoxin reductase OS=Nicotiana attenuata OX=49451 GN=NTRC PE=3 SV=1	NICAT	1
390	2	2	4.762	4.762	4.762	tr|A0A1U7YWR0|A0A1U7YWR0_NICSY	Miraculin-like OS=Nicotiana sylvestris OX=4096 GN=LOC104248956 PE=3 SV=1	NICSY	1
391	2	2	6.349	6.349	6.349	tr|A0A1U7YRZ1|A0A1U7YRZ1_NICSY	Uncharacterized protein LOC104247619 OS=Nicotiana sylvestris OX=4096 GN=LOC104247619 PE=4 SV=1	NICSY	1
392	2	2	5.128	5.128	5.128	tr|A0A1U7YGB8|A0A1U7YGB8_NICSY	Glutathione peroxidase OS=Nicotiana sylvestris OX=4096 GN=LOC104248571 PE=3 SV=1	NICSY	1
393	2	2	7.483	7.483	7.483	tr|A0A1U7Y655|A0A1U7Y655_NICSY	Probable calcium-binding protein CML13 isoform X1 OS=Nicotiana sylvestris OX=4096 GN=LOC104241483 PE=4 SV=1	NICSY	1
394	2	2	1.034	1.034	1.034	tr|A0A1U7XPH8|A0A1U7XPH8_NICSY	Importin subunit beta-1-like OS=Nicotiana sylvestris OX=4096 GN=LOC104238765 PE=4 SV=1	NICSY	1
395	2	2	1.896	1.896	1.896	tr|A0A1U7X2N1|A0A1U7X2N1_NICSY	Fasciclin-like arabinogalactan protein 8 OS=Nicotiana sylvestris OX=4096 GN=LOC104233396 PE=3 SV=1	NICSY	1
396	2	2	6.358	6.358	6.358	tr|A0A1U7WDT7|A0A1U7WDT7_NICSY	Uncharacterized protein LOC104226503 OS=Nicotiana sylvestris OX=4096 GN=LOC104226503 PE=3 SV=1	NICSY	1
397	2	2	1.626	1.626	1.626	tr|A0A1U7W784|A0A1U7W784_NICSY	Glucose-6-phosphate isomerase OS=Nicotiana sylvestris OX=4096 GN=LOC104220853 PE=3 SV=1	NICSY	1
398	2	2	12.73	12.73	12.73	tr|A0A1U7VZ49|A0A1U7VZ49_NICSY	V-type proton ATPase subunit G OS=Nicotiana sylvestris OX=4096 GN=LOC104223321 PE=3 SV=1	NICSY	1
399	2	2	3.401	3.401	3.401	tr|A0A1U7VVF6|A0A1U7VVF6_NICSY	Xyloglucan endotransglucosylase/hydrolase OS=Nicotiana sylvestris OX=4096 GN=LOC104217377 PE=3 SV=1	NICSY	1
400	2	2	10.43	10.43	10.43	tr|A0A1U7VMY0|A0A1U7VMY0_NICSY	Uncharacterized protein LOC104215578 OS=Nicotiana sylvestris OX=4096 GN=LOC104215578 PE=4 SV=1	NICSY	1
401	2	2	5.263	5.263	5.263	tr|A0A1U7VFH1|A0A1U7VFH1_NICSY	Protein YLS3-like OS=Nicotiana sylvestris OX=4096 GN=LOC104218103 PE=3 SV=1	NICSY	1
402	1.96	2	5.556	5.556	5.556	tr|A0A1U7YIB7|A0A1U7YIB7_NICSY	NifU-like protein 1, chloroplastic OS=Nicotiana sylvestris OX=4096 GN=LOC104245119 PE=3 SV=1	NICSY	1
403	1.96	2	2.423	2.423	2.423	tr|A0A1U7XQG9|A0A1U7XQG9_NICSY	D-glycerate 3-kinase, chloroplastic OS=Nicotiana sylvestris OX=4096 GN=LOC104239031 PE=4 SV=1	NICSY	1
404	1.94	2.22	24.77	24.77	24.77	tr|Q8RVF7|Q8RVF7_TOBAC	Polyubiquitin-like protein (Fragment) OS=Nicotiana tabacum OX=4097 PE=2 SV=1	TOBAC	2
405	1.92	2	7.432	7.432	7.432	tr|M9XFL9|M9XFL9_NICBE	Ferredoxin-thioredoxin reductase catalytic chain, chloroplastic OS=Nicotiana benthamiana OX=4100 GN=FTRc PE=2 SV=1	NICBE	1
406	1.91	2.22	11.18	11.18	2.059	tr|A0A1S4BKW8|A0A1S4BKW8_TOBAC	Ribosomal protein OS=Nicotiana tabacum OX=4097 GN=LOC107809424 PE=3 SV=1	TOBAC	1
407	1.89	2.15	5.825	4.272	4.272	tr|W0KS23|W0KS23_TOBAC	Glucose-1-phosphate adenylyltransferase OS=Nicotiana tabacum OX=4097 GN=agpL3 PE=2 SV=1	TOBAC	2
408	1.86	2.05	9.742	9.742	7.45	tr|X5JM82|X5JM82_NICBE	Ankyrin repeat domain containing protein OS=Nicotiana benthamiana OX=4100 GN=ANK PE=2 SV=1	NICBE	2
409	1.85	2	5.389	5.389	5.389	tr|Q93X39|Q93X39_TOBAC	Putative alpha3 proteasome subunit (Fragment) OS=Nicotiana tabacum OX=4097 GN=a3 PE=2 SV=1	TOBAC	1
410	1.84	3.56	10.5	8.25	8.25	tr|A0A1U7X373|A0A1U7X373_NICSY	26S protease regulatory subunit S10B homolog B-like OS=Nicotiana sylvestris OX=4096 GN=LOC104232588 PE=3 SV=1	NICSY	3
411	1.8	2.11	5.59	5.59	5.59	tr|E9NX75|E9NX75_NICAT	S-(hydroxymethyl)glutathione dehydrogenase (Fragment) OS=Nicotiana attenuata OX=49451 GN=GSNOR PE=2 SV=1	NICAT	2
412	1.8	2.04	12.39	8.407	8.407	tr|A0A1U7WIJ1|A0A1U7WIJ1_NICSY	Glutaredoxin-dependent peroxiredoxin OS=Nicotiana sylvestris OX=4096 GN=LOC104224168 PE=3 SV=1	NICSY	2
413	1.79	2.25	12.2	10.06	10.06	tr|Q40403|Q40403_NICPL	G protein beta-subunit-like protein OS=Nicotiana plumbaginifolia OX=4092 PE=2 SV=1	NICPL	3
414	1.77	1.96	4.615	4.615	4.615	tr|Q5DNZ7|Q5DNZ7_TOBAC	Putative proline-rich protein (Fragment) OS=Nicotiana tabacum OX=4097 PE=2 SV=1	TOBAC	1
415	1.74	33.7	45.53	45.53	43.87	tr|A0A1J6HWB9|A0A1J6HWB9_NICAT	Phosphoglycerate kinase OS=Nicotiana attenuata OX=49451 GN=PGKH_1 PE=3 SV=1	NICAT	17
416	1.72	1.89	2.516	2.516	2.516	tr|A0A314KZU8|A0A314KZU8_NICAT	Purple acid phosphatase OS=Nicotiana attenuata OX=49451 GN=PAP26_0 PE=3 SV=1	NICAT	1
417	1.7	1.89	1.893	1.893	1.893	tr|A0A678WX47|A0A678WX47_NICBE	PP2A scaffolding/structural subunit beta isoform OS=Nicotiana benthamiana OX=4100 GN=PP2Aa-2 PE=2 SV=1	NICBE	1
418	1.69	1.94	7.383	7.383	3.691	tr|A0A1U7Y7R8|A0A1U7Y7R8_NICSY	Norsolorinic acid reductase B OS=Nicotiana sylvestris OX=4096 GN=LOC104245269 PE=4 SV=1	NICSY	1
419	1.66	1.86	4.569	1.861	1.861	tr|A0A314KL86|A0A314KL86_NICAT	Malic enzyme OS=Nicotiana attenuata OX=49451 GN=MAOX PE=3 SV=1	NICAT	1
420	1.66	1.82	7.519	7.519	7.519	tr|A0A1U7YNX4|A0A1U7YNX4_NICSY	Probable 60S ribosomal protein L14 OS=Nicotiana sylvestris OX=4096 GN=LOC104246419 PE=3 SV=1	NICSY	1
421	1.64	12.35	22.91	19.41	15.63	tr|A0A1J6IJF3|A0A1J6IJF3_NICAT	(S)-2-hydroxy-acid oxidase OS=Nicotiana attenuata OX=49451 GN=GOX_0 PE=3 SV=1	NICAT	6
422	1.64	1.95	7.923	5.464	3.005	tr|A0A314KLB2|A0A314KLB2_NICAT	Mitochondrial phosphate carrier protein 3, mitochondrial OS=Nicotiana attenuata OX=49451 GN=MPT3_0 PE=3 SV=1	NICAT	1
423	1.62	28.52	33.14	32.94	28.8	sp|P00823|ATPA_TOBAC	ATP synthase subunit alpha, chloroplastic OS=Nicotiana tabacum OX=4097 GN=atpA PE=2 SV=2	TOBAC	14
424	1.61	19.09	40.5	40.5	38.63	tr|A0A286RNF7|A0A286RNF7_NICBE	Carbonic anhydrase OS=Nicotiana benthamiana OX=4100 PE=2 SV=1	NICBE	14
425	1.59	1.77	2.202	2.202	2.202	tr|Q6IVK7|Q6IVK7_TOBAC	UDP-glucose 6-dehydrogenase OS=Nicotiana tabacum OX=4097 PE=2 SV=1	TOBAC	1
426	1.57	1.75	14.63	14.63	14.63	tr|Q6LBV6|Q6LBV6_TOBAC	PR-1b protein (Fragment) OS=Nicotiana tabacum OX=4097 PE=2 SV=1	TOBAC	2
427	1.57	1.74	33.33	33.33	33.33	tr|A0A1I9GEU0|A0A1I9GEU0_9SOLA	NsD7 OS=Nicotiana suaveolens x Nicotiana tabacum OX=157071 PE=1 SV=1	9SOLA	1
428	1.56	1.73	6.32	3.346	3.346	tr|A0A1U7Y179|A0A1U7Y179_NICSY	Tropinone reductase homolog OS=Nicotiana sylvestris OX=4096 GN=LOC104243407 PE=4 SV=1	NICSY	1
429	1.55	1.88	8.468	8.468	8.468	tr|A0A1U7XHW8|A0A1U7XHW8_NICSY	30S ribosomal protein S20, chloroplastic-like OS=Nicotiana sylvestris OX=4096 GN=LOC104236907 PE=3 SV=1	NICSY	2
430	1.55	1.72	1.212	1.212	1.212	tr|A0A314KMT4|A0A314KMT4_NICAT	Zeaxanthin epoxidase, chloroplastic OS=Nicotiana attenuata OX=49451 GN=ABA2_1 PE=4 SV=1	NICAT	1
431	1.53	6.34	21.27	18.1	14.93	tr|F8UV60|F8UV60_NICBE	Glutathione S-transferase OS=Nicotiana benthamiana OX=4100 GN=GSTU4 PE=2 SV=1	NICBE	4
432	1.53	1.71	3.415	1.707	1.707	tr|A0A1U7YR06|A0A1U7YR06_NICSY	Uncharacterized protein At3g15000, mitochondrial OS=Nicotiana sylvestris OX=4096 GN=LOC104247366 PE=4 SV=1	NICSY	1
433	1.52	6.97	19.13	19.13	19.13	tr|A0A1U7XE67|A0A1U7XE67_NICSY	Thioredoxin-like OS=Nicotiana sylvestris OX=4096 GN=LOC104233123 PE=4 SV=1	NICSY	4
434	1.51	1.7	5.072	5.072	5.072	tr|A9CM22|A9CM22_TOBAC	Voltage-dependent anion channel OS=Nicotiana tabacum OX=4097 GN=NtVDAC3 PE=2 SV=1	TOBAC	1
435	1.49	1.79	3.18	3.18	1.431	tr|A0A314L6S8|A0A314L6S8_NICAT	Selenoprotein O OS=Nicotiana attenuata OX=49451 GN=A4A49_11918 PE=3 SV=1	NICAT	1
436	1.48	1.66	8.065	8.065	8.065	tr|Q5W1I1|Q5W1I1_NICGL	Putative ML domain protein (Fragment) OS=Nicotiana glauca OX=4090 GN=ml PE=2 SV=1	NICGL	1
437	1.48	1.66	5.389	5.389	5.389	tr|A0A314LG98|A0A314LG98_NICAT	50s ribosomal protein l29, chloroplastic OS=Nicotiana attenuata OX=49451 GN=RPL29_1 PE=3 SV=1	NICAT	1
438	1.48	1.66	3.191	3.191	3.191	tr|A0A1U7XY38|A0A1U7XY38_NICSY	50S ribosomal protein L4, chloroplastic OS=Nicotiana sylvestris OX=4096 GN=LOC104243411 PE=3 SV=1	NICSY	1
439	1.46	1.82	6.26	5.136	2.408	tr|A0A1S4BL36|A0A1S4BL36_TOBAC	V-type proton ATPase catalytic subunit A OS=Nicotiana tabacum OX=4097 GN=LOC107809443 PE=3 SV=1	TOBAC	2
440	1.46	1.68	2.949	2.949	1.154	tr|A0A1S4ARS4|A0A1S4ARS4_TOBAC	Heat shock 70 kDa protein 14-like isoform X4 OS=Nicotiana tabacum OX=4097 GN=LOC107800496 PE=4 SV=1	TOBAC	1
441	1.46	1.65	13.11	8.197	8.197	tr|G3LV39|G3LV39_9SOLA	50S ribosomal protein L14, chloroplastic OS=Nicotiana undulata OX=118713 GN=rpl14 PE=3 SV=1	9SOLA	1
442	1.44	1.62	2.345	2.345	2.345	tr|O24135|O24135_TOBAC	Citrate synthase OS=Nicotiana tabacum OX=4097 GN=cit1 PE=2 SV=1	TOBAC	1
443	1.4	1.59	5.422	5.422	5.422	tr|A0A1U7X792|A0A1U7X792_NICSY	4-hydroxy-4-methyl-2-oxoglutarate aldolase OS=Nicotiana sylvestris OX=4096 GN=LOC104235831 PE=3 SV=1	NICSY	1
444	1.37	50.25	42.84	42.84	41.14	tr|I7GVS5|I7GVS5_TOBAC	Heat shock cognate 70 kDa protein 2-like OS=Nicotiana tabacum OX=4097 GN=NtHsp70 PE=2 SV=1	TOBAC	27
445	1.36	1.52	7.035	7.035	7.035	tr|A0A314KNH4|A0A314KNH4_NICAT	Uncharacterized protein OS=Nicotiana attenuata OX=49451 GN=A4A49_15117 PE=4 SV=1	NICAT	1
446	1.35	1.52	2.564	2.564	2.564	tr|A0A1S3XCS8|A0A1S3XCS8_TOBAC	Glucan endo-1,3-beta-glucosidase OS=Nicotiana tabacum OX=4097 GN=LOC107763655 PE=3 SV=1	TOBAC	1
447	1.3	1.48	6.044	6.044	3.297	tr|Q42958|Q42958_TOBAC	Catechol O-methyltransferase OS=Nicotiana tabacum OX=4097 GN=OMT I-a PE=2 SV=1	TOBAC	2
448	1.27	1.44	4.482	2.521	2.521	tr|A0A1S3Z5T3|A0A1S3Z5T3_TOBAC	Cathepsin B-like OS=Nicotiana tabacum OX=4097 GN=LOC107783297 PE=3 SV=1	TOBAC	1
449	1.27	1.44	4.255	4.255	4.255	tr|A0A314L596|A0A314L596_NICAT	Proteasome subunit alpha type OS=Nicotiana attenuata OX=49451 GN=PAB2_0 PE=3 SV=1	NICAT	1
450	1.24	10.87	35.21	32.96	30.34	tr|A0A1J6I7J0|A0A1J6I7J0_NICAT	thioredoxin-dependent peroxiredoxin OS=Nicotiana attenuata OX=49451 GN=BAS1_0 PE=4 SV=1	NICAT	7
451	1.24	1.42	4.324	4.324	4.324	tr|A4LA74|A4LA74_NICAT	Acyl-CoA oxidase 1 (Fragment) OS=Nicotiana attenuata OX=49451 GN=ACX1 PE=2 SV=1	NICAT	1
452	1.23	1.48	9.756	9.756	5.488	tr|A0A314LJ04|A0A314LJ04_NICAT	Ferredoxin-thioredoxin reductase, variable chain OS=Nicotiana attenuata OX=49451 GN=FTRV PE=3 SV=1	NICAT	1
453	1.21	1.38	1.46	1.46	1.46	tr|W8SIT3|W8SIT3_NICBE	Sesquiterpene synthase OS=Nicotiana benthamiana OX=4100 GN=TPS1 PE=2 SV=1	NICBE	1
454	1.2	1.38	2.5	2.5	2.5	tr|A0A1U7VSU3|A0A1U7VSU3_NICSY	Probable mannitol dehydrogenase OS=Nicotiana sylvestris OX=4096 GN=LOC104216600 PE=3 SV=1	NICSY	1
455	1.17	1.35	3.759	3.759	3.759	tr|A0A1J6IGT3|A0A1J6IGT3_NICAT	Light-harvesting complex-like protein 3 isotype 1, chloroplastic OS=Nicotiana attenuata OX=49451 GN=A4A49_02477 PE=4 SV=1	NICAT	1
456	1.16	1.44	8.134	8.134	8.134	tr|A0A1U7WZ44|A0A1U7WZ44_NICSY	40S ribosomal protein S5 OS=Nicotiana sylvestris OX=4096 GN=LOC104231321 PE=3 SV=1	NICSY	2
457	1.14	1.32	2.899	2.899	2.899	tr|A0A1J6IGC4|A0A1J6IGC4_NICAT	Uncharacterized protein OS=Nicotiana attenuata OX=49451 GN=A4A49_11516 PE=4 SV=1	NICAT	1
458	1.12	1.3	4.854	4.854	4.854	tr|Q6QND3|Q6QND3_TOBAC	Probable pyridoxal 5'-phosphate synthase subunit PDX1 OS=Nicotiana tabacum OX=4097 GN=Pdx1-B PE=3 SV=1	TOBAC	1
459	1.12	1.3	3.241	3.241	3.241	tr|A0A1U7WUM5|A0A1U7WUM5_NICSY	50S ribosomal protein L19, chloroplastic-like OS=Nicotiana sylvestris OX=4096 GN=LOC104229964 PE=3 SV=1	NICSY	1
460	1.11	1.28	6.306	6.306	6.306	tr|A0A1U7YA91|A0A1U7YA91_NICSY	Thylakoid lumenal 15 kDa protein 1, chloroplastic isoform X1 OS=Nicotiana sylvestris OX=4096 GN=LOC104245014 PE=4 SV=1	NICSY	1
461	1.09	1.27	4.167	4.167	4.167	tr|A0A1U7VXQ2|A0A1U7VXQ2_NICSY	Prostamide/prostaglandin F synthase OS=Nicotiana sylvestris OX=4096 GN=LOC104220554 PE=4 SV=1	NICSY	1
462	1.09	1.27	4.746	4.746	4.746	tr|A0A1U7UXY7|A0A1U7UXY7_NICSY	Uncharacterized protein At2g34460, chloroplastic-like OS=Nicotiana sylvestris OX=4096 GN=LOC104211639 PE=4 SV=1	NICSY	1
463	1.07	1.27	4.255	4.255	1.891	tr|A0A2Z6IIB3|A0A2Z6IIB3_NICBE	Calreticulin OS=Nicotiana benthamiana OX=4100 GN=CRT3a1 PE=2 SV=1	NICBE	1
464	1.07	1.24	4.839	4.839	4.839	tr|A0A314KJL2|A0A314KJL2_NICAT	50s ribosomal protein l24, chloroplastic OS=Nicotiana attenuata OX=49451 GN=RPL24_0 PE=3 SV=1	NICAT	1
465	1.05	1.21	2.909	2.909	2.909	tr|A0A314KXC5|A0A314KXC5_NICAT	40s ribosomal protein s2-4 OS=Nicotiana attenuata OX=49451 GN=RPS2D PE=3 SV=1	NICAT	1
466	1.03	1.2	3.768	3.768	3.768	tr|A0A1U7WVT3|A0A1U7WVT3_NICSY	Uncharacterized protein LOC104232483 OS=Nicotiana sylvestris OX=4096 GN=LOC104232483 PE=4 SV=1	NICSY	1
467	1.03	1.19	4.386	4.386	4.386	tr|A0A314KII4|A0A314KII4_NICAT	peptidylprolyl isomerase OS=Nicotiana attenuata OX=49451 GN=FKBP16-3 PE=4 SV=1	NICAT	1
468	1.02	1.31	5.882	4.364	4.364	tr|U3PLK3|U3PLK3_TOBAC	Leucine aminopeptidase OS=Nicotiana tabacum OX=4097 GN=lap2 PE=2 SV=1	TOBAC	2
469	1.02	1.19	2.976	2.976	2.976	tr|A0A1S3XKT1|A0A1S3XKT1_TOBAC	Uncharacterized protein LOC107766073 OS=Nicotiana tabacum OX=4097 GN=LOC107766073 PE=4 SV=1	TOBAC	1
470	0.98	1.16	7.539	5.765	5.765	tr|A0A1U7XKK2|A0A1U7XKK2_NICSY	peptidylprolyl isomerase OS=Nicotiana sylvestris OX=4096 GN=LOC104237661 PE=4 SV=1	NICSY	2
471	0.98	1.15	3.167	3.167	3.167	tr|A0A314LFV2|A0A314LFV2_NICAT	Ribosomal protein L15 (Fragment) OS=Nicotiana attenuata OX=49451 GN=RPL15A_1 PE=3 SV=1	NICAT	1
472	0.95	30.92	21.6	21.6	21.6	tr|K9JIF8|K9JIF8_NICAT	Heat shock protein 90-1 OS=Nicotiana attenuata OX=49451 PE=2 SV=1	NICAT	16
473	0.95	7.03	17.1	12.95	12.95	tr|A0A1U7WJB3|A0A1U7WJB3_NICSY	ADP/ATP translocase OS=Nicotiana sylvestris OX=4096 GN=LOC104224738 PE=3 SV=1	NICSY	5
474	0.95	1.12	3.217	3.217	3.217	tr|R9W870|R9W870_NICPL	PDR1-like protein (Fragment) OS=Nicotiana plumbaginifolia OX=4092 PE=2 SV=1	NICPL	1
476	0.9	5.82	17.56	15.27	10.69	tr|S6A1Z8|S6A1Z8_NICAT	S-adenosylmethionine synthase OS=Nicotiana attenuata OX=49451 GN=SAM2 PE=2 SV=1	NICAT	3
477	0.89	24.98	26.87	25.57	23.85	tr|A0A314L2G6|A0A314L2G6_NICAT	Long-chain-fatty-acid--CoA ligase OS=Nicotiana attenuata OX=49451 GN=LACS6 PE=3 SV=1	NICAT	14
478	0.89	1.06	4.521	4.521	2.394	tr|A0A1U7XB84|A0A1U7XB84_NICSY	V-type proton ATPase subunit C OS=Nicotiana sylvestris OX=4096 GN=LOC104234953 PE=3 SV=1	NICSY	1
479	0.88	1.05	2.695	2.695	2.695	tr|Q9ZNX1|Q9ZNX1_TOBAC	Isocitrate dehydrogenase [NAD] regulatory subunit 1, mitochondrial-like OS=Nicotiana tabacum OX=4097 GN=LOC107807928 PE=2 SV=1	NAD	1
480	0.81	9.52	29.48	29.48	29.48	tr|U5YSN4|U5YSN4_NICBE	23 kDa subunit of oxygen evolving system of photosystem II OS=Nicotiana benthamiana OX=4100 GN=PsbP PE=2 SV=1	NICBE	7
481	0.81	0.97	8.036	3.571	3.571	tr|A0A314KJA9|A0A314KJA9_NICAT	Ran-binding protein 1-like c OS=Nicotiana attenuata OX=49451 GN=RANBP1C_1 PE=4 SV=1	NICAT	1
482	0.79	1.26	14.74	9.297	1.587	tr|A0A1U7V9G6|A0A1U7V9G6_NICSY	Rhodanese-like domain-containing protein 4, chloroplastic OS=Nicotiana sylvestris OX=4096 GN=LOC104213794 PE=4 SV=1	NICSY	1
483	0.79	0.95	1.721	1.721	1.721	tr|A0A1U7VB05|A0A1U7VB05_NICSY	Asparagine synthetase [glutamine-hydrolyzing] OS=Nicotiana sylvestris OX=4096 GN=LOC104211620 PE=4 SV=1	NICSY	1
484	0.77	0.96	15.83	15.83	5.755	tr|A0A1U7WBE3|A0A1U7WBE3_NICSY	Photosystem II 10 kDa polypeptide, chloroplastic OS=Nicotiana sylvestris OX=4096 GN=LOC104224572 PE=3 SV=1	NICSY	1
485	0.73	0.9	8.036	8.036	8.036	tr|A0A314KJV4|A0A314KJV4_NICAT	60s ribosomal protein l35a-3 OS=Nicotiana attenuata OX=49451 GN=RPL35AC_2 PE=3 SV=1	NICAT	1
486	0.73	0.89	5.914	5.914	5.914	tr|A0A1U7XPP0|A0A1U7XPP0_NICSY	Trafficking protein particle complex subunit OS=Nicotiana sylvestris OX=4096 GN=LOC104239827 PE=3 SV=1	NICSY	1
487	0.72	0.96	5.882	5.882	3.235	tr|Q5DJV4|Q5DJV4_TOBAC	Fas-associated factor-like protein (Fragment) OS=Nicotiana tabacum OX=4097 PE=2 SV=1	TOBAC	1
488	0.72	0.89	8.333	8.333	8.333	tr|A0A314LB00|A0A314LB00_NICAT	Carboxypeptidase A inhibitor-like domain-containing protein OS=Nicotiana attenuata OX=49451 GN=A4A49_01769 PE=4 SV=1	NICAT	1
489	0.71	0.88	1.795	1.795	1.795	tr|A0A314L9Q1|A0A314L9Q1_NICAT	Protein tic 55, chloroplastic OS=Nicotiana attenuata OX=49451 GN=TIC55 PE=4 SV=1	NICAT	1
490	0.7	0.95	6.542	6.542	3.738	tr|A0A1U7X1R7|A0A1U7X1R7_NICSY	50S ribosomal protein L21, chloroplastic OS=Nicotiana sylvestris OX=4096 GN=LOC104234248 PE=3 SV=1	NICSY	1
491	0.69	0.87	7.143	3.016	1.587	tr|A0A1U7XBD6|A0A1U7XBD6_NICSY	phosphoglucomutase (alpha-D-glucose-1,6-bisphosphate-dependent) OS=Nicotiana sylvestris OX=4096 GN=LOC104232687 PE=3 SV=1	NICSY	1
492	0.69	0.86	10.39	10.39	10.39	tr|A0A1U7YLW1|A0A1U7YLW1_NICSY	40S ribosomal protein S27 OS=Nicotiana sylvestris OX=4096 GN=LOC104249383 PE=3 SV=1	NICSY	1
493	0.67	0.83	1.079	1.079	1.079	tr|A0A314LBX1|A0A314LBX1_NICAT	arginine--tRNA ligase OS=Nicotiana attenuata OX=49451 GN=A4A49_38898 PE=3 SV=1	NICAT	1
494	0.65	0.83	3.96	3.96	1.98	tr|Q5XMB8|Q5XMB8_TOBAC	Acetyl-CoA acetyltransferase, cytosolic 1 OS=Nicotiana tabacum OX=4097 GN=AACT1 PE=2 SV=1	TOBAC	1
495	0.63	0.81	7.666	7.666	4.53	tr|A0A314KTG2|A0A314KTG2_NICAT	33 kDa ribonucleoprotein, chloroplastic OS=Nicotiana attenuata OX=49451 GN=ROC5_1 PE=4 SV=1	NICAT	1
496	0.63	0.8	6.114	6.114	6.114	tr|Q076B0|Q076B0_NICBE	RPN8 (Fragment) OS=Nicotiana benthamiana OX=4100 PE=2 SV=1	NICBE	1
497	0.62	0.85	17.34	17.34	10.08	tr|A0A1U7X2J7|A0A1U7X2J7_NICSY	ATP synthase delta chain, chloroplastic OS=Nicotiana sylvestris OX=4096 GN=LOC104229705 PE=3 SV=1	NICSY	2
498	0.6	0.75	4.375	4.375	4.375	tr|Q1W1W5|Q1W1W5_NICBE	Nascent polypeptide-associated complex subunit beta OS=Nicotiana benthamiana OX=4100 PE=2 SV=1	NICBE	1
499	0.56	2.9	21.05	21.05	21.05	tr|A0A314KLW2|A0A314KLW2_NICAT	Non-specific lipid-transfer protein OS=Nicotiana attenuata OX=49451 GN=NLTP2_4 PE=3 SV=1	NICAT	3
500	0.55	0.66	3.067	3.067	3.067	tr|A0ZVU2|A0ZVU2_NICBE	S-adenosylmethionine transporter OS=Nicotiana benthamiana OX=4100 GN=samt PE=2 SV=1	NICBE	1
501	0.55	0.66	4.152	4.152	4.152	tr|A0A314KT80|A0A314KT80_NICAT	Alpha-soluble nsf attachment protein OS=Nicotiana attenuata OX=49451 GN=SNAA_0 PE=3 SV=1	NICAT	1
502	0.54	16.7	28.25	25.61	21.34	tr|O24511|O24511_TOBAC	Catalase OS=Nicotiana tabacum OX=4097 GN=cat1 PE=2 SV=1	TOBAC	9
503	0.51	35.29	45.32	45.32	43.66	tr|A0A1S4AIZ0|A0A1S4AIZ0_TOBAC	Phosphoglycerate kinase OS=Nicotiana tabacum OX=4097 GN=LOC107798205 PE=3 SV=1	TOBAC	18
504	0.51	0.61	2.427	2.427	2.427	sp|CATD_HUMAN			1
504	8.01	8.02	13.58	12.4	10.43	tr|C3PTS5|C3PTS5_TOBAC	Aspartic protease OS=Nicotiana tabacum OX=4097 PE=2 SV=1	TOBAC	5
505	0.49	6.34	18.39	13.53	13.53	tr|A0A1U7W4Z0|A0A1U7W4Z0_NICSY	Low-temperature-induced cysteine proteinase-like OS=Nicotiana sylvestris OX=4096 GN=LOC104225040 PE=3 SV=1	NICSY	5
506	0.49	0.6	3.54	3.54	3.54	tr|A0A1S4DI33|A0A1S4DI33_TOBAC	Uncharacterized protein LOC107830090 OS=Nicotiana tabacum OX=4097 GN=LOC107830090 PE=4 SV=1	TOBAC	1
507	0.48	0.59	3.659	3.659	3.659	tr|A0A1U7VMS2|A0A1U7VMS2_NICSY	Uncharacterized protein LOC104218783 OS=Nicotiana sylvestris OX=4096 GN=LOC104218783 PE=4 SV=1	NICSY	1
508	0.48	0.58	18.07	18.07	18.07	tr|A0A314KY24|A0A314KY24_NICAT	40S ribosomal protein S21 OS=Nicotiana attenuata OX=49451 GN=RPS21C PE=3 SV=1	NICAT	1
509	0.47	0.57	0.642	0.642	0.3021	tr|A0A1U7WMG3|A0A1U7WMG3_NICSY	Translational activator GCN1 isoform X1 OS=Nicotiana sylvestris OX=4096 GN=LOC104225374 PE=4 SV=1	NICSY	1
510	0.46	0.56	1.786	1.786	1.786	tr|A0A1U7YLS3|A0A1U7YLS3_NICSY	Betaine aldehyde dehydrogenase, chloroplastic-like OS=Nicotiana sylvestris OX=4096 GN=LOC104245802 PE=3 SV=1	NICSY	1
511	0.44	0.73	15.25	15.25	9.322	tr|A0A1J6J630|A0A1J6J630_NICAT	Thioredoxin h-type 2 OS=Nicotiana attenuata OX=49451 GN=TRXH2 PE=4 SV=1	NICAT	1
512	0.42	6.38	5.958	3.398	2.383	tr|A0A1J6K658|A0A1J6K658_NICAT	acetyl-CoA carboxylase OS=Nicotiana attenuata OX=49451 GN=ACC1_1 PE=4 SV=1	NICAT	5
513	0.42	0.57	17.77	17.77	0	tr|A0A314KPW0|A0A314KPW0_NICAT	40s ribosomal protein s9-2 OS=Nicotiana attenuata OX=49451 GN=RPS9C_3 PE=3 SV=1	NICAT	0
514	0.42	0.52	3.103	3.103	3.103	tr|Q9AVG8|Q9AVG8_TOBAC	isopentenyl-diphosphate Delta-isomerase OS=Nicotiana tabacum OX=4097 GN=ipi1 PE=2 SV=1	TOBAC	1
515	0.42	0.52	2.357	2.357	2.357	tr|A0A314LDC7|A0A314LDC7_NICAT	ATP-dependent Clp protease proteolytic subunit OS=Nicotiana attenuata OX=49451 GN=CLPP5_1 PE=3 SV=1	NICAT	1
516	0.41	0.52	7.407	5.413	3.134	tr|A0A1U7WLH0|A0A1U7WLH0_NICSY	uroporphyrinogen decarboxylase OS=Nicotiana sylvestris OX=4096 GN=LOC104225045 PE=3 SV=1	NICSY	1
517	0.4	0.5	3.612	1.521	1.521	tr|A0A1U7VQN3|A0A1U7VQN3_NICSY	Fe-S cluster assembly factor HCF101, chloroplastic isoform X1 OS=Nicotiana sylvestris OX=4096 GN=LOC104215957 PE=3 SV=1	NICSY	1
518	0.4	0.5	2.769	2.769	2.769	tr|H9CCH7|H9CCH7_TOBAC	3-oxoacyl-[acyl-carrier-protein] reductase OS=Nicotiana tabacum OX=4097 GN=KAR PE=2 SV=1	TOBAC	1
520	0.32	0.42	10.84	6.643	3.497	tr|A0A314L6W8|A0A314L6W8_NICAT	60s ribosomal protein l7-2 (Fragment) OS=Nicotiana attenuata OX=49451 GN=RPL7B PE=3 SV=1	NICAT	1

## Sheet: Supplementary data set 5, SL93
Supplementary Data set 5, List of detected proteins identified by 6600TF LC-MS/MS IDA Discovery analysis of the eluate from the purification of TwinStrep::AnfG from SL93 expressed in plant mitochondria. N= the rank of the identified protein relative to all other proteins in the list of detected proteins based on unused peptide evidence, indicating that the higher-ranking N value the higher relati…
Identified Anf proteins are highlighted in green. Experimental trypsin, keratin, and human peptides were identified due to processing and are highlighted in orange.
N	Unused	Total	%Cov	%Cov(50)	%Cov(95)	Accession	Name	Species	Peptides(95%)
1	52.16	52.16	87.05	87.05	83.42	AnfG_SN371	AnfG_SN371		71
2	46.78	46.78	52.72	48.51	44.64	tr|A0A1J6IBK0|A0A1J6IBK0_NICAT	methylcrotonoyl-CoA carboxylase OS=Nicotiana attenuata OX=49451 GN=MCCB PE=3 SV=1	NICAT	29
3	42.53	42.53	49.77	43.08	41.68	sp|K2C1_HUMAN			28
4	37.88	37.88	42.77	41.3	37.74	tr|A0A1S4CKB3|A0A1S4CKB3_TOBAC	Ribulose bisphosphate carboxylase/oxygenase activase, chloroplastic OS=Nicotiana tabacum OX=4097 GN=LOC107819807 PE=3 SV=1	TOBAC	25
5	33.31	33.31	38.64	38.64	38.64	tr|A0A7T7IFF9|A0A7T7IFF9_9SOLA	Ribulose bisphosphate carboxylase large chain OS=Nicotiana amplexicaulis OX=118693 GN=rbcL PE=3 SV=1	9SOLA	19
6	31.76	31.76	34.26	27.47	27.47	tr|Q67BD0|Q67BD0_TOBAC	Heat shock protein 70-3 OS=Nicotiana tabacum OX=4097 GN=HSP70-3 PE=3 SV=1	TOBAC	18
7	30.06	34.54	41.24	41.24	36.9	sp|K22E_HUMAN			19
8	29.53	29.53	31.06	24.52	24.52	tr|A0A1U7VDQ2|A0A1U7VDQ2_NICSY	Methylcrotonoyl-CoA carboxylase subunit alpha, mitochondrial OS=Nicotiana sylvestris OX=4096 GN=LOC104216169 PE=4 SV=1	NICSY	16
9	26.38	26.38	42.14	38.15	31.92	tr|A0A314KU81|A0A314KU81_NICAT	Glyceraldehyde-3-phosphate dehydrogenase OS=Nicotiana attenuata OX=49451 GN=GAPA PE=3 SV=1	NICAT	15
10	24.02	24.01	28.67	28.33	20.91	sp|K1C10_HUMAN			15
11	18.77	18.77	28.35	22.16	14.09	AnfD_SN170	AnfD_SN170		9
12	18.11	24.36	34.97	31.4	28.29	tr|A0A1U7XHA4|A0A1U7XHA4_NICSY	Glyceraldehyde-3-phosphate dehydrogenase OS=Nicotiana sylvestris OX=4096 GN=LOC104234464 PE=3 SV=1	NICSY	14
13	18.01	18.92	29.7	27.29	23.43	sp|K1C9_HUMAN			23
14	17.21	19.4	22.95	20.68	15.72	tr|A0A1U7W8V2|A0A1U7W8V2_NICSY	Stromal 70 kDa heat shock-related protein, chloroplastic OS=Nicotiana sylvestris OX=4096 GN=LOC104225008 PE=3 SV=1	NICSY	9
15	17.07	17.25	51.52	51.52	43.72	sp|TRYP_PIG			45
16	16.66	16.88	30.81	28.29	24.37	tr|A0A1U7WX30|A0A1U7WX30_NICSY	malate dehydrogenase OS=Nicotiana sylvestris OX=4096 GN=LOC104228472 PE=3 SV=1	NICSY	9
17	16.38	16.89	32.94	29.41	24.12	tr|B3F8I0|B3F8I0_NICLS	Glyceraldehyde-3-phosphate dehydrogenase OS=Nicotiana langsdorffii x Nicotiana sanderae OX=164110 PE=2 SV=1	NICLS	8
18	15.72	16.03	29.71	29.71	29.71	tr|A0A1U7Y1H6|A0A1U7Y1H6_NICSY	Actin-7 OS=Nicotiana sylvestris OX=4096 GN=LOC104242450 PE=3 SV=1	NICSY	9
19	15.65	15.97	18.34	16.98	15.79	tr|A0A1J6KZD9|A0A1J6KZD9_NICAT	Pectinesterase OS=Nicotiana attenuata OX=49451 GN=PMEU1_0 PE=3 SV=1	NICAT	8
20	13.1	13.1	25.77	25.77	25.77	tr|A0A1U7XZP5|A0A1U7XZP5_NICSY	Biotin carboxyl carrier protein of acetyl-CoA carboxylase OS=Nicotiana sylvestris OX=4096 GN=LOC104239501 PE=4 SV=1	NICSY	10
21	11.54	11.54	26.24	26.24	21.55	tr|A0A481NUV9|A0A481NUV9_NICBE	ferredoxin--NADP(+) reductase (Fragment) OS=Nicotiana benthamiana OX=4100 PE=2 SV=1	NICBE	7
22	11.24	11.24	46.11	35.56	35.56	sp|P26573|RBS_NICPL	Ribulose bisphosphate carboxylase small subunit, chloroplastic OS=Nicotiana plumbaginifolia OX=4092 GN=RBCS PE=3 SV=1	NICPL	7
23	11.22	11.26	28.07	27.72	22.11	tr|Q0PWS5|Q0PWS5_TOBAC	Chlorophyll a-b binding protein, chloroplastic OS=Nicotiana tabacum OX=4097 GN=Lhcb5 PE=2 SV=1	TOBAC	6
24	10.99	11.03	20.51	20.51	18.23	tr|A0A1U7XN34|A0A1U7XN34_NICSY	Fructose-bisphosphate aldolase OS=Nicotiana sylvestris OX=4096 GN=LOC104238386 PE=3 SV=1	NICSY	6
25	10.38	10.42	23.99	23.99	17.76	tr|Q8W183|Q8W183_TOBAC	Carbonic anhydrase OS=Nicotiana tabacum OX=4097 GN=CA PE=2 SV=2	TOBAC	5
26	10.22	10.31	32.8	29.03	29.03	tr|I3NU15|I3NU15_PETAX	Ribosomal protein S4 (Fragment) OS=Petunia axillaris OX=33119 GN=rps4 PE=3 SV=1	PETAX	6
27	10	37	42.37	42.37	38.5	tr|V9INR4|V9INR4_NICAT	Ribulose bisphosphate carboxylase/oxygenase activase, chloroplastic OS=Nicotiana attenuata OX=49451 GN=rca2 PE=2 SV=1	NICAT	25
28	9.92	9.96	22.07	22.07	16.55	tr|A0A1U7XH83|A0A1U7XH83_NICSY	Uncharacterized protein LOC104234041 isoform X1 OS=Nicotiana sylvestris OX=4096 GN=LOC104234041 PE=4 SV=1	NICSY	6
29	9.23	9.3	22.26	22.26	22.26	tr|E3U8P6|E3U8P6_TOBAC	NPTII OS=Nicotiana tabacum OX=4097 GN=neo PE=3 SV=1	TOBAC	5
30	9.04	9.14	11.87	11.87	11.87	tr|A0A1S4BAC6|A0A1S4BAC6_TOBAC	Aspartyl protease AED3-like OS=Nicotiana tabacum OX=4097 GN=LOC107806163 PE=3 SV=1	TOBAC	6
31	8.35	8.36	26.75	26.75	23.68	tr|A0A1J6IYI1|A0A1J6IYI1_NICAT	Photosystem I reaction center subunit III OS=Nicotiana attenuata OX=49451 GN=PSAF_1 PE=3 SV=1	NICAT	4
32	8.2	8.27	38.72	24.58	17.51	tr|A0A1U7XA87|A0A1U7XA87_NICSY	30S ribosomal protein S5, chloroplastic OS=Nicotiana sylvestris OX=4096 GN=LOC104236721 PE=3 SV=1	NICSY	4
33	8.02	23.04	32.96	29.18	26.06	tr|A0A1U7WUG0|A0A1U7WUG0_NICSY	Glyceraldehyde-3-phosphate dehydrogenase OS=Nicotiana sylvestris OX=4096 GN=LOC104229906 PE=3 SV=1	NICSY	13
34	7.78	7.85	13.24	7.31	6.069	tr|A0A1U7VWJ8|A0A1U7VWJ8_NICSY	Glyoxysomal fatty acid beta-oxidation multifunctional protein MFP-a OS=Nicotiana sylvestris OX=4096 GN=LOC104220198 PE=3 SV=1	NICSY	4
35	7.45	7.49	15.19	15.19	5.676	tr|A0A1U7XDU4|A0A1U7XDU4_NICSY	Chaperonin 60 subunit beta 2, chloroplastic OS=Nicotiana sylvestris OX=4096 GN=LOC104237729 PE=3 SV=1	NICSY	3
36	7.39	7.43	25	25	21.49	tr|Q5EFR5|Q5EFR5_NICBE	Chloroplast oxygen-evolving protein 16 kDa subunit OS=Nicotiana benthamiana OX=4100 GN=psbQ PE=2 SV=1	NICBE	4
37	6.91	6.94	13.1	10.81	6.029	tr|E5LLE7|E5LLE7_NICBE	Phosphoglycerate kinase OS=Nicotiana benthamiana OX=4100 PE=2 SV=1	NICBE	3
38	6.8	6.85	30.77	30.77	30.77	tr|A0A1U7VTY6|A0A1U7VTY6_NICSY	30S ribosomal protein S10, chloroplastic-like OS=Nicotiana sylvestris OX=4096 GN=LOC104217339 PE=3 SV=1	NICSY	4
39	6.77	6.84	12.74	11.46	5.255	tr|O82151|O82151_TOBAC	Beta-D-glucan exohydrolase OS=Nicotiana tabacum OX=4097 GN=LOC107819408 PE=2 SV=1	TOBAC	3
40	6.28	6.37	6.399	2.648	1.942	tr|A0A314LGX4|A0A314LGX4_NICAT	acetyl-CoA carboxylase OS=Nicotiana attenuata OX=49451 GN=ACC1_0 PE=4 SV=1	NICAT	4
41	6	6	25.35	25.35	25.35	tr|U3MY90|U3MY90_NICBE	Proteinase inhibitor (Fragment) OS=Nicotiana benthamiana OX=4100 PE=2 SV=1	NICBE	6
42	5.89	5.89	18.39	12.64	12.64	tr|A0A1U7XZQ3|A0A1U7XZQ3_NICSY	Acid phosphatase 1-like OS=Nicotiana sylvestris OX=4096 GN=LOC104241878 PE=4 SV=1	NICSY	3
43	5.83	9.97	16.26	16.26	13.49	tr|A0A314L7X8|A0A314L7X8_NICAT	Biotin carboxyl carrier protein of acetyl-CoA carboxylase OS=Nicotiana attenuata OX=49451 GN=BCCP1 PE=4 SV=1	NICAT	5
44	5.44	6.03	14.64	10.46	6.274	AnfK_SN171	AnfK_SN171		3
45	5.11	5.14	13.79	13.79	13.79	tr|Q58H59|Q58H59_NICBE	23 kDa subunit of oxygen evolving system of photosystem II (Fragment) OS=Nicotiana benthamiana OX=4100 GN=psbP PE=2 SV=1	NICBE	3
46	5.03	5.15	15.73	11.64	8.19	tr|A0A1U7WFA3|A0A1U7WFA3_NICSY	geranylgeranyl diphosphate reductase OS=Nicotiana sylvestris OX=4096 GN=LOC104227957 PE=3 SV=1	NICSY	3
47	4.77	8.65	15.42	12.13	12.13	tr|A0A9E7VCH6|A0A9E7VCH6_NICBE	Luminal binding protein-1 OS=Nicotiana benthamiana OX=4100 GN=BiP1 PE=2 SV=1	NICBE	7
48	4.67	4.74	18.25	11.68	11.68	tr|A0A314KLB0|A0A314KLB0_NICAT	50s ribosomal protein l3, chloroplastic OS=Nicotiana attenuata OX=49451 GN=RPL3_1 PE=3 SV=1	NICAT	3
49	4.65	4.73	22.35	18.99	12.85	tr|A0A1J6JW58|A0A1J6JW58_NICAT	Basic form of pathogenesis-related protein 1 OS=Nicotiana attenuata OX=49451 GN=PRB1_1 PE=4 SV=1	NICAT	4
50	4.46	4.48	39.74	39.74	30.77	tr|A0A172WC23|A0A172WC23_NICBE	Defensin-like protein 2 OS=Nicotiana benthamiana OX=4100 PE=2 SV=1	NICBE	2
51	4.45	4.47	5.426	4.393	3.23	tr|A0A7M1I5Y9|A0A7M1I5Y9_NICBE	SBT7 OS=Nicotiana benthamiana OX=4100 PE=2 SV=1	NICBE	2
52	4.44	4.45	8.611	8.611	6.111	tr|A0A1U7X5P9|A0A1U7X5P9_NICSY	Biotin carboxyl carrier protein of acetyl-CoA carboxylase 1, chloroplastic-like OS=Nicotiana sylvestris OX=4096 GN=LOC104235388 PE=4 SV=1	NICSY	2
53	4.35	4.37	14.32	6.04	4.251	tr|Q9ZWH9|Q9ZWH9_NICPA	Elongation factor 1-alpha OS=Nicotiana paniculata OX=62141 GN=NpeEF1A PE=2 SV=1	NICPA	2
54	4.31	4.36	64.58	64.58	50	tr|A0A1I9GEU0|A0A1I9GEU0_9SOLA	NsD7 OS=Nicotiana suaveolens x Nicotiana tabacum OX=157071 PE=1 SV=1	9SOLA	2
55	4.31	4.34	32.62	28.76	11.16	tr|A0A1U7X8B6|A0A1U7X8B6_NICSY	Skin secretory protein xP2 OS=Nicotiana sylvestris OX=4096 GN=LOC104231816 PE=4 SV=1	NICSY	2
56	4.28	4.4	11.83	10.45	3.55	tr|G3LUY1|G3LUY1_9SOLA	ATP synthase subunit alpha, chloroplastic OS=Nicotiana undulata OX=118713 GN=atpA PE=3 SV=1	9SOLA	2
57	4.23	4.29	23	23	23	tr|A0A857ECG5|A0A857ECG5_9GAMM	Stringent starvation protein A OS=Serratia rhizosphaerae OX=2597702 GN=sspA PE=3 SV=1	9GAMM	4
58	4.18	4.28	10.44	10.44	6.827	tr|A0A314KIV4|A0A314KIV4_NICAT	40S ribosomal protein S6 OS=Nicotiana attenuata OX=49451 GN=RPS6A_1 PE=3 SV=1	NICAT	3
59	4.12	4.18	13.55	13.55	8.602	tr|A0A1S5WM37|A0A1S5WM37_NICBE	Papain-like cysteine proteinase 6 OS=Nicotiana benthamiana OX=4100 PE=2 SV=1	NICBE	3
60	3.93	4.03	9.072	7.216	7.216	tr|A0A1U7VY78|A0A1U7VY78_NICSY	Elongation factor Tu OS=Nicotiana sylvestris OX=4096 GN=LOC104223071 PE=3 SV=1	NICSY	3
61	3.8	3.85	11.7	11.7	11.7	tr|Q7DLN2|Q7DLN2_TOBAC	Pistil extensin like protein, partial CDS only (Fragment) OS=Nicotiana tabacum OX=4097 PE=2 SV=1	TOBAC	2
62	3.68	3.78	14.77	8.149	4.584	tr|A0A1S4D7A4|A0A1S4D7A4_TOBAC	RuBisCO large subunit-binding protein subunit alpha OS=Nicotiana tabacum OX=4097 GN=LOC107826800 PE=3 SV=1	TOBAC	2
63	3.58	15.85	22.8	21.42	20.21	tr|Q9LEB0|Q9LEB0_TOBAC	Pectinesterase OS=Nicotiana tabacum OX=4097 PE=2 SV=1	TOBAC	9
64	3.46	3.53	15.65	5.836	5.836	tr|A0A1S4BX55|A0A1S4BX55_TOBAC	Acidic mammalian chitinase-like OS=Nicotiana tabacum OX=4097 GN=LOC107812827 PE=3 SV=1	TOBAC	2
65	3.41	3.55	9.251	4.846	2.937	tr|A0A1U7WX48|A0A1U7WX48_NICSY	Heat shock 70 kDa protein, mitochondrial OS=Nicotiana sylvestris OX=4096 GN=LOC104228492 PE=3 SV=1	NICSY	2
66	3.38	3.48	10.78	7.817	5.391	tr|E1AXT8|E1AXT8_NICBE	(S)-2-hydroxy-acid oxidase OS=Nicotiana benthamiana OX=4100 GN=GOX PE=1 SV=1	NICBE	2
67	3.38	3.45	11.61	11.61	5.993	tr|O64450|O64450_NICSY	Chlorophyll a-b binding protein, chloroplastic OS=Nicotiana sylvestris OX=4096 GN=Lhcb1*9 PE=3 SV=1	NICSY	2
68	3.31	3.4	22.85	15.36	10.86	tr|A0A1U7YWT3|A0A1U7YWT3_NICSY	50S ribosomal protein L15, chloroplastic OS=Nicotiana sylvestris OX=4096 GN=LOC104248610 PE=3 SV=1	NICSY	2
69	3.21	3.32	11.93	6.345	6.345	tr|K7ZLE1|K7ZLE1_NICBE	Calcium-sensing receptor OS=Nicotiana benthamiana OX=4100 GN=NbCAS PE=2 SV=1	NICBE	2
70	3.08	3.14	14.38	14.38	14.38	tr|A0A1U7YD17|A0A1U7YD17_NICSY	60S ribosomal protein L26-1-like OS=Nicotiana sylvestris OX=4096 GN=LOC104247637 PE=3 SV=1	NICSY	2
71	3	3.58	16.81	11.8	7.375	AnfH_SN172	AnfH_SN172		2
72	2.99	3.19	34.69	34.69	34.69	tr|A0A314KXF2|A0A314KXF2_NICAT	Cysteine proteinase inhibitor OS=Nicotiana attenuata OX=49451 GN=CYTI PE=3 SV=1	NICAT	3
73	2.95	3	12.67	12.67	12.67	tr|A0A314KRK4|A0A314KRK4_NICAT	40s ribosomal protein s16 OS=Nicotiana attenuata OX=49451 GN=RPS16_4 PE=3 SV=1	NICAT	2
74	2.93	2.99	7.377	4.918	4.918	tr|A0A1U7V165|A0A1U7V165_NICSY	Uncharacterized protein LOC104211372 OS=Nicotiana sylvestris OX=4096 GN=LOC104211372 PE=4 SV=1	NICSY	2
75	2.89	2.94	9.854	9.854	9.854	tr|G3LV45|G3LV45_9SOLA	50S ribosomal protein L2, chloroplastic OS=Nicotiana undulata OX=118713 GN=rpl2 PE=3 SV=1	9SOLA	2
76	2.87	3.09	19.7	19.7	7.576	tr|A0A1U7Y472|A0A1U7Y472_NICSY	40S ribosomal protein S4 OS=Nicotiana sylvestris OX=4096 GN=LOC104240848 PE=3 SV=1	NICSY	2
77	2.83	2.89	14.18	10.73	3.448	tr|A0A314L5C1|A0A314L5C1_NICAT	40S ribosomal protein S3a OS=Nicotiana attenuata OX=49451 GN=CYC07_0 PE=3 SV=1	NICAT	1
78	2.65	2.76	9.211	4.112	4.112	tr|A0A1U7XHS1|A0A1U7XHS1_NICSY	ATP citrate synthase OS=Nicotiana sylvestris OX=4096 GN=LOC104238819 PE=4 SV=1	NICSY	2
79	2.64	2.69	10.04	7.765	2.841	tr|A0A1J6IJM6|A0A1J6IJM6_NICAT	Aspartyl protease family protein OS=Nicotiana attenuata OX=49451 GN=A4A49_19440 PE=3 SV=1	NICAT	1
80	2.62	2.66	20.77	16.43	7.246	tr|A0A1U7XZR3|A0A1U7XZR3_NICSY	30S ribosomal protein S9, chloroplastic OS=Nicotiana sylvestris OX=4096 GN=LOC104243887 PE=3 SV=1	NICSY	1
81	2.57	2.7	16.77	16.77	12.57	tr|A0A314LG98|A0A314LG98_NICAT	50s ribosomal protein l29, chloroplastic OS=Nicotiana attenuata OX=49451 GN=RPL29_1 PE=3 SV=1	NICAT	2
82	2.55	2.72	9.36	9.36	4.926	tr|A0A1U7X8P5|A0A1U7X8P5_NICSY	Aminomethyltransferase OS=Nicotiana sylvestris OX=4096 GN=LOC104231511 PE=3 SV=1	NICSY	3
83	2.52	2.65	24.52	12.26	12.26	tr|G3LV53|G3LV53_9SOLA	30S ribosomal protein S7, chloroplastic OS=Nicotiana undulata OX=118713 GN=rps7 PE=3 SV=1	9SOLA	2
84	2.49	2.68	22.52	16.23	3.642	tr|A0A314LC41|A0A314LC41_NICAT	Protein exordium-like 2 OS=Nicotiana attenuata OX=49451 GN=EXL2_2 PE=3 SV=1	NICAT	2
85	2.22	2.35	4.052	4.052	1.438	tr|S6A7M3|S6A7M3_NICAT	5-methyltetrahydropteroyltriglutamate--homocysteine S-methyltransferase OS=Nicotiana attenuata OX=49451 GN=MS1_4 PE=2 SV=1	NICAT	1
86	2.19	2.33	8.564	8.564	5.038	tr|Q8LSZ3|Q8LSZ3_TOBAC	NADPH-protochlorophyllide oxidoreductase OS=Nicotiana tabacum OX=4097 GN=POR1 PE=2 SV=1	TOBAC	1
87	2.13	2.15	13.53	3.235	3.235	tr|A0A1S4BKW8|A0A1S4BKW8_TOBAC	Ribosomal protein OS=Nicotiana tabacum OX=4097 GN=LOC107809424 PE=3 SV=1	TOBAC	1
88	2.12	2.13	11.18	11.18	5.063	tr|T2BQ67|T2BQ67_TOBAC	Cysteine protease CP15 OS=Nicotiana tabacum OX=4097 GN=CP15 PE=2 SV=1	TOBAC	2
89	2.1	29.03	32.51	25.73	23.27	tr|A0A1W5XFS7|A0A1W5XFS7_NICBE	HSP70 OS=Nicotiana benthamiana OX=4100 GN=HSP70 PE=2 SV=1	NICBE	16
90	2.1	2.23	11.39	11.39	6.329	tr|A0A1S4C661|A0A1S4C661_TOBAC	30S ribosomal protein S17, chloroplastic OS=Nicotiana tabacum OX=4097 GN=LOC107815349 PE=3 SV=1	TOBAC	1
91	2.04	2.05	22.67	8.667	8.667	tr|A0A1U7YNW6|A0A1U7YNW6_NICSY	40S ribosomal protein S14-2 OS=Nicotiana sylvestris OX=4096 GN=LOC104249946 PE=3 SV=1	NICSY	1
92	2.03	2.7	32.4	29.05	22.91	tr|A0A1U7XJN2|A0A1U7XJN2_NICSY	Basic form of pathogenesis-related protein 1-like OS=Nicotiana sylvestris OX=4096 GN=LOC104235161 PE=4 SV=1	NICSY	3
93	2.03	2.03	12.07	5.172	5.172	tr|A0A1U7XQH3|A0A1U7XQH3_NICSY	Uncharacterized protein LOC104239032 OS=Nicotiana sylvestris OX=4096 GN=LOC104239032 PE=4 SV=1	NICSY	1
94	2.02	2.03	38.67	16	16	tr|Q7YJ38|Q7YJ38_NICSY	Ribosomal protein L20 (Fragment) OS=Nicotiana sylvestris OX=4096 GN=rpl20 PE=3 SV=1	NICSY	1
95	2.02	2.03	11.2	4.149	4.149	tr|A0A1U7X9B9|A0A1U7X9B9_NICSY	50S ribosomal protein L13, chloroplastic OS=Nicotiana sylvestris OX=4096 GN=LOC104234394 PE=3 SV=1	NICSY	1
96	2.01	2.02	13.37	7.487	7.487	tr|A0A314LEQ6|A0A314LEQ6_NICAT	60s ribosomal protein l18-2 OS=Nicotiana attenuata OX=49451 GN=RPL18B_2 PE=3 SV=1	NICAT	1
97	2	9.82	48.67	43.36	43.36	tr|Q8SAQ3|Q8SAQ3_NICBE	Ribulose bisphosphate carboxylase small subunit (Fragment) OS=Nicotiana benthamiana OX=4100 PE=2 SV=1	NICBE	5
98	2	2.01	4.796	2.878	2.878	tr|L7UU40|L7UU40_TOBAC	26S protease regulatory subunit 8 homolog A-like OS=Nicotiana tabacum OX=4097 GN=RPT6 PE=2 SV=1	TOBAC	1
99	2	2	2.849	2.849	2.849	tr|Q9SYX6|Q9SYX6_TOBAC	Beta-1,3-glucanase OS=Nicotiana tabacum OX=4097 GN=GGL1 PE=3 SV=1	TOBAC	1
100	2	2	9.524	9.524	9.524	tr|Q7XZV3|Q7XZV3_TOBAC	Germin-like protein OS=Nicotiana tabacum OX=4097 GN=LOC107773727 PE=2 SV=1	TOBAC	1
101	2	2	3.734	3.734	3.734	tr|Q71TW2|Q71TW2_NICGU	Uncharacterized protein OS=Nicotiana glutinosa OX=35889 PE=2 SV=1	NICGU	1
102	2	2	7.692	7.692	7.692	tr|A0A1U7YKL5|A0A1U7YKL5_NICSY	Snakin-2 OS=Nicotiana sylvestris OX=4096 GN=LOC104245457 PE=3 SV=1	NICSY	1
103	2	2	9.649	9.649	9.649	tr|A0A1U7X1H6|A0A1U7X1H6_NICSY	30S ribosomal protein S31, chloroplastic OS=Nicotiana sylvestris OX=4096 GN=LOC104229391 PE=3 SV=1	NICSY	1
104	2	2	4.624	4.624	4.624	tr|A0A1U7WDT7|A0A1U7WDT7_NICSY	Uncharacterized protein LOC104226503 OS=Nicotiana sylvestris OX=4096 GN=LOC104226503 PE=3 SV=1	NICSY	1
105	2	2	2.636	2.636	2.636	sp|ALBU_BOVIN			1
106	1.97	2.16	8.789	6.445	6.445	sp|BGAL_ECOLI			4
107	1.95	2.12	8.209	8.209	4.478	tr|U5YSN4|U5YSN4_NICBE	23 kDa subunit of oxygen evolving system of photosystem II OS=Nicotiana benthamiana OX=4100 GN=PsbP PE=2 SV=1	NICBE	1
108	1.92	2	5.303	5.303	5.303	tr|Q9M6T8|Q9M6T8_NICGL	Glycine-rich protein (Fragment) OS=Nicotiana glauca OX=4090 GN=GRP1 PE=2 SV=1	NICGL	1
109	1.85	1.92	0.6235	0.6235	0.6235	tr|A0A1U7USV4|A0A1U7USV4_NICSY	Uncharacterized protein LOC104211747 OS=Nicotiana sylvestris OX=4096 GN=LOC104211747 PE=4 SV=1	NICSY	1
110	1.82	1.92	1.737	1.737	1.737	tr|A0A1U7YC14|A0A1U7YC14_NICSY	Uncharacterized protein LOC104246554 OS=Nicotiana sylvestris OX=4096 GN=LOC104246554 PE=4 SV=1	NICSY	1
111	1.8	1.89	7.746	7.746	7.746	tr|A0A1U7Y604|A0A1U7Y604_NICSY	40S ribosomal protein S23-like OS=Nicotiana sylvestris OX=4096 GN=LOC104243832 PE=3 SV=1	NICSY	1
112	1.77	1.85	4.281	4.281	4.281	tr|A0A314L8X0|A0A314L8X0_NICAT	Biotin--protein ligase 1, chloroplastic OS=Nicotiana attenuata OX=49451 GN=HCS1 PE=3 SV=1	NICAT	1
113	1.76	1.84	14.63	9.756	9.756	tr|A0A314KT99|A0A314KT99_NICAT	Glycine cleavage system H protein OS=Nicotiana attenuata OX=49451 GN=GDCSH_0 PE=3 SV=1	NICAT	1
114	1.72	1.9	18.75	12.05	12.05	tr|A0A314LEK8|A0A314LEK8_NICAT	40S ribosomal protein S8 OS=Nicotiana attenuata OX=49451 GN=RPS8_0 PE=3 SV=1	NICAT	2
115	1.7	7.1	9.955	9.955	9.955	tr|A0A1U7WVA9|A0A1U7WVA9_NICSY	Protein ASPARTIC PROTEASE IN GUARD CELL 2 OS=Nicotiana sylvestris OX=4096 GN=LOC104227595 PE=3 SV=1	NICSY	4
116	1.62	1.72	5.521	5.521	5.521	tr|Q1WL51|Q1WL51_9SOLA	Trypsin proteinase inhibitor OS=Nicotiana cavicola OX=118690 GN=PI PE=2 SV=1	9SOLA	1
117	1.59	1.68	2.748	2.748	2.748	tr|A0A1U7WGH5|A0A1U7WGH5_NICSY	Receptor-like protein 12 OS=Nicotiana sylvestris OX=4096 GN=LOC104223584 PE=4 SV=1	NICSY	1
118	1.58	1.69	8.811	8.811	4.846	tr|A0A314L5C5|A0A314L5C5_NICAT	50s ribosomal protein l6, chloroplastic OS=Nicotiana attenuata OX=49451 GN=RPL6_0 PE=3 SV=1	NICAT	1
119	1.55	1.64	7.874	7.874	7.874	tr|A0A1U7XH38|A0A1U7XH38_NICSY	Uncharacterized protein At2g34160-like OS=Nicotiana sylvestris OX=4096 GN=LOC104233997 PE=4 SV=1	NICSY	1
120	1.51	1.6	3.439	3.439	3.439	tr|A0A1U7X1U7|A0A1U7X1U7_NICSY	Chloroplast stem-loop binding protein of 41 kDa b, chloroplastic OS=Nicotiana sylvestris OX=4096 GN=LOC104229826 PE=4 SV=1	NICSY	1
121	1.47	1.55	35.48	25.81	8.602	tr|A0A1U7XKN4|A0A1U7XKN4_NICSY	Non-specific lipid-transfer protein 2-like OS=Nicotiana sylvestris OX=4096 GN=LOC104239637 PE=4 SV=1	NICSY	1
122	1.46	7.14	41.11	37.78	37.78	tr|Q84QE5|Q84QE5_TOBAC	Ribulose bisphosphate carboxylase small subunit, chloroplastic OS=Nicotiana tabacum OX=4097 GN=LOC107771723 PE=2 SV=1	TOBAC	8
123	1.44	1.54	31.34	10.45	10.45	tr|G3LV40|G3LV40_9SOLA	50S ribosomal protein L16, chloroplastic OS=Nicotiana undulata OX=118713 GN=rpl16 PE=3 SV=1	9SOLA	1
125	1.38	1.47	5.525	5.525	5.525	tr|A7IYM9|A7IYM9_NICBE	ADP-ribosylation factor OS=Nicotiana benthamiana OX=4100 GN=ARF1 PE=2 SV=1	NICBE	1
126	1.37	1.62	11.75	11.75	0	tr|A0A1U7WY63|A0A1U7WY63_NICSY	Tubulin alpha chain OS=Nicotiana sylvestris OX=4096 GN=LOC104228413 PE=3 SV=1	NICSY	0
127	1.36	1.48	11.6	11.6	7.182	tr|A0A857E9K9|A0A857E9K9_9GAMM	Transcription termination/antitermination protein NusG OS=Serratia rhizosphaerae OX=2597702 GN=nusG PE=3 SV=1	9GAMM	1

## Sheet: Supplementary data set 6, SL93
Supplementay data set 6, Summary of MRM peak areas for the monitored peptides targeting SL93 eluate AnfG, H, D and K. Signal indicates peak area detected. SCAR9 indicates the N-terminal amino acid extension remaining post mitochondrial import of the mitochondrial targeting peptides fused to the nitrogenase protein.
Protein	Peptide	Signal
AnfG	IDELTDYIMK	6286623
AnfG	ELLCGEPVDLSTSHDR	5354081
SCAR9	ISTQVVR	5969
SCAR9	SISTQVVR	26042
AnfD	AHLNVLECAR	19553
AnfD	AIIDEEVAR	37528
AnfK	LIFSQHYK	5206
AnfK	VGFPTYDR	40509
AnfH	ITNDDVIK	0
AnfH	EFLEEFTAAIGTK	0
